# Supplementary material for: Vaccination coverage against COVID-19 among rural population in Haryana, India: A cross-sectional study
Source: PLoS One. 2024 Mar 8;19(3):e0299564. doi: 10.1371/journal.pone.0299564 (PMC10923481; doi:10.1371/journal.pone.0299564)
Supplement: S1 Data — (XLSX) [file pone.0299564.s001.xlsx]

## Sheet: Sheet1
Age	Sex	Education	Occupation	OccupSpecify	CovidDeath	NonCovidDeath	VaccineDose	VaccineType	VaccineSpecify	AfterCoDis	HealthProblemHT	NA_18	highBP_18	dibts_18	hrtdises_18	asthmlung_18	jntrhe_18	lever_18	kdny_18	migrn_18	thyrd_18	cancer_18	specify_18	CovidHT	TestDone	CovidManage	covidGrade	CS_Fever	CS_Wkness	CS_Breath	CS_Cough	CS_Headch	CS_Pain	CS_LoseSmell	OtherSpecify_23	AfterCovidSym	AfterCovidSymStatus	CovidDuration	AC_NoSym	AC_Wkness	AC_WtLoss	AC_WtGain	AC_Headch	AC_MemoryPro	No_JointPn	Neck_Jnt	Sholdr_Jnt	Elbow_Jnt	Wrist_Jnt
41	Male	High School Certificate (Class 9th to 10th)	Unemployed/Retired/Homemaker		No Death	No Death	3rd dose / (booster)	Covishield		Never	Yes					Asthma/Lungs diseases (Before COVID)								No
56	Female	Middle School Certificate (Class 6th to 8th)	Unemployed/Retired/Homemaker		1	No Death	2nd dose	Covishield		Never	Yes		High BP (Before COVID)	Diabetes (Before COVID)										Yes	Yes	Home isolation	Mild	Fever		Breathlessness		Headache	Pain			No	Not applicable to me	Not applicable to me	No Symptoms						No Joint pain
32	Female	High School Certificate (Class 9th to 10th)	Unemployed/Retired/Homemaker		No Death	No Death	1st dose	Don't know		Never	Yes												Weakness	No
48	Male	Middle School Certificate (Class 6th to 8th)	Agriculture		No Death	No Death	2nd dose	Covaxin		Never	Yes												Handicap	No
43	Male	Graduate and above	Private Job		No Death	No Death	2nd dose	Covishield		Never	No	Not applicable to me												Yes	Yes	Hospital ward	Moderate or somewhat worse	Fever	Weakness	Breathlessness	Cough	Headache		Loss of smell		Yes	Episodic (off and on)	03 - 12 months		Weakness	Weight loss						Shoulder Joint
45	Female	Graduate and above	Unemployed/Retired/Homemaker		No Death	No Death	2nd dose	Covishield		Multiple times	Yes				Heart diseases (Before COVID)						History of thyroid disease (Before COVID)			Yes	Yes	Home isolation	Mild	Fever		Breathlessness	Cough					Yes	Ongoing or continuous	More than 1 year		Weakness		Weight gain		Memory Problems
58	Female	Middle School Certificate (Class 6th to 8th)	Unemployed/Retired/Homemaker		No Death	No Death	2nd dose	Covishield		Never	No	Not applicable to me												Yes	Yes	Home isolation	Mild	Fever								Yes	Ongoing or continuous	03 - 12 months	No Symptoms						No Joint pain
33	Male	Graduate and above	Business / Shop		No Death	No Death	2nd dose	Covishield		Never	No	Not applicable to me												Yes	Yes	Home isolation	Mild	Fever	Weakness		Cough	Headache				Yes, but don't know whether related to COVID-19 or not	Episodic (off and on)	Less than 03 months	No Symptoms						No Joint pain
62	Female	High School Certificate (Class 9th to 10th)	Unemployed/Retired/Homemaker		No Death	No Death	Can't say (Don't remember)	Don't know		Never	No	Not applicable to me												Yes	Yes	Hospital ward	Moderate or somewhat worse	Fever	Weakness	Breathlessness	Cough	Headache	Pain	Loss of smell		Yes, but don't know whether related to COVID-19 or not	Episodic (off and on)	Less than 03 months		Weakness		Weight gain	Headache		No Joint pain
48	Female	Graduate and above	Private Job		1	No Death	2nd dose	Covishield		Never	No	Not applicable to me												Yes	Yes	Home isolation	Mild	Fever	Weakness		Cough		Pain	Loss of smell		Yes, but don't know whether related to COVID-19 or not	Episodic (off and on)	Less than 03 months	No Symptoms						No Joint pain
42	Male	Senior Secondary School (Class 11th to 12th)	Business / Shop		No Death	No Death	2nd dose	Covishield		Never	No	Not applicable to me												Yes	Yes	Home isolation	Mild	Fever		Breathlessness	Cough			Loss of smell		No	Not applicable to me	Not applicable to me	No Symptoms						No Joint pain
80	Female	Illiterate	Unemployed/Retired/Homemaker		No Death	No Death	2nd dose	Don't know		Never	Yes		High BP (Before COVID)	Diabetes (Before COVID)										Yes	Yes	Home isolation	Mild	Fever	Weakness	Breathlessness	Cough		Pain	Loss of smell		Yes	Episodic (off and on)	More than 1 year		Weakness	Weight loss		Headache
38	Female	Graduate and above	Private Job		No Death	No Death	2nd dose	Covishield		Never	No	Not applicable to me												Yes	Yes	Home isolation	Mild	Fever	Weakness		Cough	Headache	Pain			No	Not applicable to me	Not applicable to me	No Symptoms						No Joint pain
75	Female	Illiterate	Unemployed/Retired/Homemaker		No Death	No Death	2nd dose	Covishield		Never	No	Not applicable to me												No
67	Male	Middle School Certificate (Class 6th to 8th)	Agriculture		No Death	No Death	2nd dose	Covishield		Never	Yes		High BP (Before COVID)											Yes	Yes	Home isolation	Mild		Weakness					Loss of smell		Yes	Episodic (off and on)	More than 1 year		Weakness					No Joint pain
64	Male	Literate/Primary School Certificate (Class 1st to 5th)	Unemployed/Retired/Homemaker		No Death		2nd dose	Covaxin		Never	No	Not applicable to me												No
33	Female	Graduate and above	Unemployed/Retired/Homemaker		No Death	No Death	2nd dose	Covishield		Never	Yes									Migraine or neurological diseases (Before COVID)				No
28	Female	High School Certificate (Class 9th to 10th)	Unemployed/Retired/Homemaker		No Death	No Death	2nd dose	Covaxin		Once	Yes								Kidney disease (Before COVID)					No
33	Female	Graduate and above	Business / Shop		No Death	No Death	2nd dose	Covishield		Never	Yes								Kidney disease (Before COVID)					No
80	Female	Middle School Certificate (Class 6th to 8th)	Unemployed/Retired/Homemaker		No Death	No Death	2nd dose	Covishield		Never	Yes						Joint or rheumatological diseases (Before COVID)							No
82	Female	Illiterate	Unemployed/Retired/Homemaker		No Death	No Death	2nd dose	Don't know		Never	Yes						Joint or rheumatological diseases (Before COVID)							No
56	Female	High School Certificate (Class 9th to 10th)	Unemployed/Retired/Homemaker		No Death	No Death	2nd dose	Don't know		Never	Yes						Joint or rheumatological diseases (Before COVID)							No
77	Male	Illiterate	Unemployed/Retired/Homemaker		No Death	No Death	2nd dose	Covishield		Never	Yes						Joint or rheumatological diseases (Before COVID)							No
58	Female	Middle School Certificate (Class 6th to 8th)	Unemployed/Retired/Homemaker		No Death	No Death	2nd dose	Don't know		Never	Yes						Joint or rheumatological diseases (Before COVID)							No
66	Male	Illiterate	Unemployed/Retired/Homemaker		No Death	No Death	2nd dose	Don't know		Never	Yes						Joint or rheumatological diseases (Before COVID)							No
65	Male	Illiterate	Agriculture		No Death	No Death	2nd dose	Covishield		Never	Yes						Joint or rheumatological diseases (Before COVID)							No
66	Male	Middle School Certificate (Class 6th to 8th)	Agriculture		No Death	No Death	2nd dose	Covishield		Never	Yes						Joint or rheumatological diseases (Before COVID)							No
73	Male	Middle School Certificate (Class 6th to 8th)	Unemployed/Retired/Homemaker		No Death	No Death	2nd dose	Covishield		Never	Yes						Joint or rheumatological diseases (Before COVID)							No
71	Female	Illiterate	Unemployed/Retired/Homemaker		No Death	No Death	2nd dose	Covishield		Never	Yes						Joint or rheumatological diseases (Before COVID)							Yes	Yes	Home isolation	Mild	Fever	Weakness		Cough		Pain	Loss of smell		No	Not applicable to me	Not applicable to me	No Symptoms
62	Female	Illiterate	Unemployed/Retired/Homemaker		No Death	No Death	2nd dose	Covishield		Never	Yes						Joint or rheumatological diseases (Before COVID)							No
69	Male	Illiterate	Unemployed/Retired/Homemaker		No Death	No Death	2nd dose	Covishield		Never	Yes						Joint or rheumatological diseases (Before COVID)							No
76	Male	Middle School Certificate (Class 6th to 8th)	Unemployed/Retired/Homemaker		No Death	No Death	2nd dose	Covishield		Never	Yes						Joint or rheumatological diseases (Before COVID)							No
35	Female	Senior Secondary School (Class 11th to 12th)	Unemployed/Retired/Homemaker		No Death	No Death	2nd dose	Covishield		Once	Yes						Joint or rheumatological diseases (Before COVID)			Migraine or neurological diseases (Before COVID)				No
77	Male	Illiterate	Unemployed/Retired/Homemaker		No Death	No Death	2nd dose	Covishield		Never	Yes					Asthma/Lungs diseases (Before COVID)								No
74	Female	Illiterate	Unemployed/Retired/Homemaker		No Death	No Death	2nd dose	Covishield		Never	Yes					Asthma/Lungs diseases (Before COVID)								No
33	Female	High School Certificate (Class 9th to 10th)	Unemployed/Retired/Homemaker		No Death	No Death	2nd dose	Covishield		Never	Yes				Heart diseases (Before COVID)									No
85	Male	Illiterate	Unemployed/Retired/Homemaker		No Death	No Death	2nd dose	Don't know		Never	Yes				Heart diseases (Before COVID)	Asthma/Lungs diseases (Before COVID)								No
49	Female	Senior Secondary School (Class 11th to 12th)	Unemployed/Retired/Homemaker		No Death	No Death	2nd dose	Don't know		Never	Yes			Diabetes (Before COVID)			Joint or rheumatological diseases (Before COVID)							No
48	Male	Graduate and above	Agriculture		No Death	No Death	2nd dose	Covishield		Never	Yes			Diabetes (Before COVID)										No
77	Female	Illiterate	Unemployed/Retired/Homemaker		No Death	No Death	2nd dose	Covishield		Never	Yes			Diabetes (Before COVID)										No
75	Female	Illiterate	Unemployed/Retired/Homemaker		No Death	No Death	2nd dose	Covishield		Never	No	Not applicable to me												No
65	Female	Illiterate	Unemployed/Retired/Homemaker		No Death	No Death	2nd dose	Covishield		Never	No	Not applicable to me												No
39	Male	Graduate and above	Private Job		No Death	No Death	3rd dose / (booster)	Covishield		Never	No	Not applicable to me												No
46	Female	Illiterate	Unemployed/Retired/Homemaker		No Death	No Death	3rd dose / (booster)	Covaxin		Never	Yes						Joint or rheumatological diseases (Before COVID)	Liver diseases (Before COVID)						No
38	Female	Literate/Primary School Certificate (Class 1st to 5th)	Unemployed/Retired/Homemaker		No Death	No Death	2nd dose	Don't know		Never	Yes		High BP (Before COVID)				Joint or rheumatological diseases (Before COVID)			Migraine or neurological diseases (Before COVID)				No
53	Male	Middle School Certificate (Class 6th to 8th)	Business / Shop		No Death	No Death	2nd dose	Covishield		Never	No	Not applicable to me												No
43	Female	Middle School Certificate (Class 6th to 8th)	Unemployed/Retired/Homemaker		No Death	No Death	2nd dose	Covishield		Never	No	Not applicable to me												No
48	Female	Literate/Primary School Certificate (Class 1st to 5th)	Unemployed/Retired/Homemaker		No Death	No Death	2nd dose	Covishield		Never	Yes		High BP (Before COVID)	Diabetes (Before COVID)										No
52	Male	Literate/Primary School Certificate (Class 1st to 5th)	Agriculture		No Death	No Death	2nd dose	Covishield		Never	No	Not applicable to me												No
50	Female	Middle School Certificate (Class 6th to 8th)	Unemployed/Retired/Homemaker		No Death	No Death	3rd dose / (booster)	Covishield		Never	No	Not applicable to me												No
47	Female	Senior Secondary School (Class 11th to 12th)	Unemployed/Retired/Homemaker		No Death	No Death	2nd dose	Don't know		Never	No	Not applicable to me												No
38	Female	Middle School Certificate (Class 6th to 8th)	Unemployed/Retired/Homemaker		No Death	No Death	2nd dose	Covishield		Never	No	Not applicable to me												No
58	Male	High School Certificate (Class 9th to 10th)	Agriculture		No Death	No Death	2nd dose	Covishield		Never	No	Not applicable to me												No
67	Male	Literate/Primary School Certificate (Class 1st to 5th)	Unemployed/Retired/Homemaker		No Death	No Death	2nd dose	Covishield		Never	No	Not applicable to me												No
65	Female	Literate/Primary School Certificate (Class 1st to 5th)	Unemployed/Retired/Homemaker		No Death	No Death	2nd dose	Covishield		Once	No	Not applicable to me												No
71	Female	Middle School Certificate (Class 6th to 8th)	Unemployed/Retired/Homemaker		No Death	No Death	2nd dose	Covishield		Never	No	Not applicable to me												No
52	Male	Senior Secondary School (Class 11th to 12th)	Agriculture		No Death	No Death	2nd dose	Covishield		Never	No	Not applicable to me												No
40	Male	High School Certificate (Class 9th to 10th)	Agriculture		No Death	No Death	2nd dose	Covishield		Never	No	Not applicable to me												No
61	Female	Middle School Certificate (Class 6th to 8th)	Unemployed/Retired/Homemaker		No Death	No Death	2nd dose	Covishield		Never	Yes		High BP (Before COVID)				Joint or rheumatological diseases (Before COVID)							No
75	Female	Illiterate	Unemployed/Retired/Homemaker		No Death	No Death	2nd dose	Covishield		Never	Yes		High BP (Before COVID)	Diabetes (Before COVID)										No
69	Female	Illiterate	Unemployed/Retired/Homemaker		No Death	No Death	2nd dose	Covishield		Never	Yes		High BP (Before COVID)				Joint or rheumatological diseases (Before COVID)							No
58	Male	High School Certificate (Class 9th to 10th)	Business / Shop		No Death	No Death	2nd dose	Covaxin		Never	Yes		High BP (Before COVID)	Diabetes (Before COVID)										No
52	Female	Literate/Primary School Certificate (Class 1st to 5th)	Unemployed/Retired/Homemaker		No Death	No Death	3rd dose / (booster)	Don't know		Never	Yes		High BP (Before COVID)	Diabetes (Before COVID)										No
72	Male	High School Certificate (Class 9th to 10th)	Unemployed/Retired/Homemaker		No Death	No Death	2nd dose	Covishield		Never	No	Not applicable to me												No
75	Female	Literate/Primary School Certificate (Class 1st to 5th)	Unemployed/Retired/Homemaker		No Death	1	3rd dose / (booster)	Covishield		Never	No	Not applicable to me												No
76	Male	Illiterate	Unemployed/Retired/Homemaker		No Death	No Death	1st dose	Don't know		Never	Yes		High BP (Before COVID)			Asthma/Lungs diseases (Before COVID)	Joint or rheumatological diseases (Before COVID)							Yes	Yes	Hospital ICU	Severe or extremely severe			Breathlessness						No	Not applicable to me	Not applicable to me		Weakness
63	Female	Illiterate	Unemployed/Retired/Homemaker		No Death	No Death	2nd dose	Covishield		Never	No	Not applicable to me												Yes	Yes	Home isolation	Mild	Fever	Weakness							No	Not applicable to me	Not applicable to me		Weakness					No Joint pain
33	Male	Graduate and above	Private Job		No Death	No Death	2nd dose	Covishield		Never	No	Not applicable to me												Yes	Yes	Home isolation	Moderate or somewhat worse	Fever	Weakness							No	Not applicable to me	Not applicable to me		Weakness					No Joint pain
50	Male	Literate/Primary School Certificate (Class 1st to 5th)	Agriculture		No Death	No Death	2nd dose	Covishield		Never	No	Not applicable to me												Yes	Yes	Home isolation	Mild	Fever	Weakness							No	Not applicable to me	Not applicable to me		Weakness					No Joint pain
24	Male	Graduate and above	Business / Shop		No Death	No Death	2nd dose	Covishield		Never	No	Not applicable to me												Yes	Yes	Home isolation	Mild	Fever	Weakness					Loss of smell		No	Not applicable to me	Not applicable to me	No Symptoms						No Joint pain
32	Male	Graduate and above	Private Job		No Death	No Death	2nd dose	Covaxin		Never	No	Not applicable to me												Yes	Yes	Hospital ward	Asymptomatic	Fever	Weakness		Cough	Headache	Pain	Loss of smell		No	Not applicable to me	Not applicable to me		Weakness	Weight loss		Headache		No Joint pain
43	Female	Graduate and above	Business / Shop		No Death	No Death	2nd dose	Covishield		Never	Yes		High BP (Before COVID)											Yes	Yes	Home isolation	Mild	Fever	Weakness	Breathlessness	Cough	Headache		Loss of smell		No	Not applicable to me	Not applicable to me		Weakness	Weight loss		Headache
18	Female	Graduate and above	Student		No Death	No Death	2nd dose	Covishield		Never	No	Not applicable to me												Yes	Yes	Home isolation	Asymptomatic	Fever	Weakness		Cough			Loss of smell		No	Not applicable to me	Not applicable to me		Weakness	Weight loss		Headache
76	Female	Illiterate	Unemployed/Retired/Homemaker		No Death	No Death	2nd dose	Covishield		Never	Yes		High BP (Before COVID)				Joint or rheumatological diseases (Before COVID)							Yes	Yes	Home isolation	Asymptomatic	Fever	Weakness	Breathlessness	Cough	Headache	Pain	Loss of smell		No	Not applicable to me	Not applicable to me		Weakness	Weight loss		Headache
25	Female	Graduate and above	Private Job		No Death	No Death	2nd dose	Covishield		Never	No	Not applicable to me												Yes	Yes	Home isolation	Asymptomatic				Cough					No	Not applicable to me	Not applicable to me			Weight loss				No Joint pain
85	Male	Graduate and above	Unemployed/Retired/Homemaker		No Death	No Death	2nd dose	Covishield		Never	Yes						Joint or rheumatological diseases (Before COVID)							Yes	Yes	Home isolation	Asymptomatic	Fever	Weakness	Breathlessness	Cough		Pain	Loss of smell		No	Not applicable to me	Not applicable to me		Weakness	Weight loss		Headache
75	Female	Illiterate	Unemployed/Retired/Homemaker		No Death	No Death	Can't say (Don't remember)	Don't know		Never	Yes						Joint or rheumatological diseases (Before COVID)							Yes	Yes	Home isolation	Asymptomatic	Fever			Cough					No	Not applicable to me	Not applicable to me			Weight loss
36	Female	Graduate and above	Unemployed/Retired/Homemaker		No Death	No Death	2nd dose	Covishield		Never	Yes		High BP (Before COVID)											Yes	Yes	Home isolation	Asymptomatic	Fever	Weakness	Breathlessness	Cough	Headache	Pain			No	Not applicable to me	Not applicable to me		Weakness	Weight loss		Headache			Neck Joint	Shoulder Joint
36	Male	Graduate and above	Government Job		No Death	No Death	3rd dose / (booster)	Covishield		Never	Yes		High BP (Before COVID)											Yes	Yes	Hospital ward	Mild	Fever	Weakness	Breathlessness	Cough	Headache	Pain			No	Not applicable to me	Not applicable to me		Weakness	Weight loss		Headache
29	Female	Graduate and above	Private Job		No Death	No Death	3rd dose / (booster)	Covaxin		Never	No	Not applicable to me												Yes	Yes	Home isolation	Asymptomatic	Fever	Weakness							No	Not applicable to me	Not applicable to me		Weakness	Weight loss				No Joint pain
18	Male	Senior Secondary School (Class 11th to 12th)	Student		No Death	No Death	2nd dose	Covishield		Never	No	Not applicable to me												Yes	Yes	Hospital ward	Asymptomatic	Fever	Weakness	Breathlessness	Cough	Headache	Pain			No	Not applicable to me	Not applicable to me		Weakness		Weight gain			No Joint pain
42	Male	Senior Secondary School (Class 11th to 12th)	Agriculture		No Death	No Death	2nd dose	Covishield		Never	No	Not applicable to me												Yes	Yes	Home isolation	Asymptomatic	Fever								No	Not applicable to me	Not applicable to me				Weight gain			No Joint pain
78	Male	Literate/Primary School Certificate (Class 1st to 5th)	Unemployed/Retired/Homemaker		No Death	No Death	2nd dose	Covishield		Once	No	Not applicable to me												Yes	Yes	Home isolation	Mild		Weakness							Yes	Episodic (off and on)	More than 1 year		Weakness
18	Female	Senior Secondary School (Class 11th to 12th)	Unemployed/Retired/Homemaker		No Death	No Death	2nd dose	Covaxin		Never	Yes	Not applicable to me												Yes	Yes	Home isolation	Severe or extremely severe	Fever	Weakness	Breathlessness				Loss of smell		Yes	Episodic (off and on)	03 - 12 months		Weakness	Weight loss				No Joint pain
23	Female	Graduate and above	Unemployed/Retired/Homemaker		No Death	No Death	2nd dose	Covishield		Never	No	Not applicable to me												Yes	Yes	Home isolation	Mild	Fever					Pain	Loss of smell		Yes	Ongoing or continuous	More than 1 year							No Joint pain
34	Male	Senior Secondary School (Class 11th to 12th)	Business / Shop		No Death	No Death	2nd dose	Covishield		Never	No	Not applicable to me												Yes	Yes	Home isolation	Moderate or somewhat worse	Fever		Breathlessness	Cough					Yes	Ongoing or continuous	More than 1 year							No Joint pain
47	Male	Senior Secondary School (Class 11th to 12th)	Private Job		No Death	No Death	2nd dose	Covishield		Never	No	Not applicable to me												Yes	Yes	Home isolation	Moderate or somewhat worse		Weakness	Breathlessness	Cough			Loss of smell	Loss of taste	Yes	Ongoing or continuous	More than 1 year						Memory Problems
40	Male	Senior Secondary School (Class 11th to 12th)	Private Job		No Death	No Death	2nd dose	Covishield		Never	No	Not applicable to me												Yes	Yes	Home isolation	Moderate or somewhat worse	Fever	Weakness					Loss of smell	Loss of taste	Yes	Ongoing or continuous	More than 1 year						Memory Problems
63	Female	Literate/Primary School Certificate (Class 1st to 5th)	Unemployed/Retired/Homemaker		No Death	No Death	2nd dose	Covishield		Never	No	Not applicable to me												Yes	Yes	Home isolation	Moderate or somewhat worse	Fever	Weakness	Breathlessness	Cough	Headache	Pain	Loss of smell		Yes	Episodic (off and on)	More than 1 year	No Symptoms
52	Male	High School Certificate (Class 9th to 10th)	Unemployed/Retired/Homemaker		No Death	No Death	2nd dose	Covishield		Never	Yes		High BP (Before COVID)											Yes	Yes	Home isolation	Asymptomatic	Fever						Loss of smell		Yes	Ongoing or continuous	Not applicable to me	No Symptoms						No Joint pain
60	Female	Literate/Primary School Certificate (Class 1st to 5th)	Unemployed/Retired/Homemaker		No Death	No Death	2nd dose	Covaxin		Never	Yes		High BP (Before COVID)			Asthma/Lungs diseases (Before COVID)	Joint or rheumatological diseases (Before COVID)				History of thyroid disease (Before COVID)			Yes	Yes	Home isolation	Asymptomatic	Fever	Weakness	Breathlessness	Cough	Headache	Pain			Yes	Episodic (off and on)	Less than 03 months		Weakness	Weight loss		Headache			Neck Joint	Shoulder Joint		Wrist Joint
28	Male	Graduate and above	Business / Shop		No Death	No Death	2nd dose	Covishield		Never	No	Not applicable to me												Yes	Yes	Home isolation	Asymptomatic				Cough					Yes	Episodic (off and on)	Less than 03 months				Weight gain			No Joint pain
42	Female	High School Certificate (Class 9th to 10th)	Agriculture		No Death	No Death	2nd dose	Don't know		Never	No	Not applicable to me												Yes	Yes	Home isolation	Asymptomatic	Fever	Weakness							Yes	Ongoing or continuous	Less than 03 months	No Symptoms						No Joint pain
43	Male	Literate/Primary School Certificate (Class 1st to 5th)	Unemployed/Retired/Homemaker		No Death	No Death	2nd dose	Covishield		Never	No	Not applicable to me												Yes	Yes	Home isolation	Asymptomatic	Fever	Weakness	Breathlessness	Cough		Pain	Loss of smell		Yes	Episodic (off and on)	Less than 03 months		Weakness	Weight loss		Headache
58	Male	Senior Secondary School (Class 11th to 12th)	Business / Shop		No Death	No Death	2nd dose	Covishield		Never	Yes			Diabetes (Before COVID)										Yes	Yes	Home isolation	Mild	Fever	Weakness				Pain	Loss of smell	Loss of taste	No	Not applicable to me	Not applicable to me		Weakness					No Joint pain
60	Female	Literate/Primary School Certificate (Class 1st to 5th)	Agriculture		No Death	No Death	2nd dose	Covishield		Never	No	Not applicable to me												No
62	Male	Middle School Certificate (Class 6th to 8th)	Agriculture		No Death	No Death	2nd dose	Covishield		Never	No	Not applicable to me												No
60	Male	Illiterate	Agriculture		No Death	No Death	2nd dose	Covishield		Never	No	Not applicable to me												No
30	Male	High School Certificate (Class 9th to 10th)	Business / Shop		No Death	No Death	2nd dose	Covishield		Never	No	Not applicable to me												No
28	Female	Senior Secondary School (Class 11th to 12th)	Unemployed/Retired/Homemaker		No Death	No Death	No Vaccination so far	Not received			No	Not applicable to me												No
23	Female	Graduate and above	Student		No Death	No Death	2nd dose	Covishield		Never	No	Not applicable to me												No
21	Male	High School Certificate (Class 9th to 10th)	Business / Shop		No Death	No Death	2nd dose	Covishield		Never	No	Not applicable to me												No
71	Female	Illiterate	Unemployed/Retired/Homemaker		No Death	No Death	2nd dose	Covishield		Never	Yes		High BP (Before COVID)	Diabetes (Before COVID)			Joint or rheumatological diseases (Before COVID)							No
49	Female	Middle School Certificate (Class 6th to 8th)	Unemployed/Retired/Homemaker			1	2nd dose	Covaxin		Never	No	Not applicable to me												No
35	Female	Middle School Certificate (Class 6th to 8th)	Unemployed/Retired/Homemaker		No Death	1	2nd dose	Covishield		Never	No	Not applicable to me												No
41	Female	Literate/Primary School Certificate (Class 1st to 5th)	Unemployed/Retired/Homemaker		No Death	1	2nd dose	Covishield		Never	No	Not applicable to me												No
38	Female	Middle School Certificate (Class 6th to 8th)	Agriculture		No Death	1	2nd dose	Covishield		Never	No	Not applicable to me												No
28	Male	Graduate and above	Business / Shop		No Death	No Death	3rd dose / (booster)	Covishield		Never	No	Not applicable to me												No
26	Male	Senior Secondary School (Class 11th to 12th)	Private Job		No Death	No Death	2nd dose	Covishield		Never	No	Not applicable to me												No
21	Female	High School Certificate (Class 9th to 10th)	Unemployed/Retired/Homemaker		No Death	No Death	2nd dose	Covishield		Never	No	Not applicable to me												No
23	Male	High School Certificate (Class 9th to 10th)	Agriculture		No Death	No Death	2nd dose	Covishield		Never	No	Not applicable to me												No
22	Male	Senior Secondary School (Class 11th to 12th)	Student		No Death	No Death	2nd dose	Covishield		Never	No	Not applicable to me												No
24	Male	Graduate and above	Agriculture		No Death	No Death	2nd dose	Covishield		Never	No	Not applicable to me												No
18	Male	High School Certificate (Class 9th to 10th)	Unemployed/Retired/Homemaker		No Death	No Death	2nd dose	Covishield		Never	No	Not applicable to me												No
28	Female	Senior Secondary School (Class 11th to 12th)	Unemployed/Retired/Homemaker		No Death	No Death	2nd dose	Covishield		Never	No	Not applicable to me												No
22	Male	Graduate and above	Student		No Death	No Death	3rd dose / (booster)	Covishield		Never	No	Not applicable to me												No
35	Female	High School Certificate (Class 9th to 10th)	Unemployed/Retired/Homemaker		No Death	No Death	2nd dose	Covishield		Never	No	Not applicable to me												No
28	Female	Senior Secondary School (Class 11th to 12th)	Unemployed/Retired/Homemaker		No Death	No Death	2nd dose	Covishield		Never	No	Not applicable to me												No
64	Male	Middle School Certificate (Class 6th to 8th)	Unemployed/Retired/Homemaker		No Death	1	2nd dose	Covishield		Never	Yes												Stone	No
50	Male	Graduate and above	Private Job		No Death	1	2nd dose	Covishield		Never	Yes		High BP (Before COVID)											No
52	Female	Middle School Certificate (Class 6th to 8th)	Unemployed/Retired/Homemaker		No Death	1	2nd dose	Covishield		Never	No	Not applicable to me												No
76	Female	Illiterate	Unemployed/Retired/Homemaker		No Death	1	2nd dose	Covishield		Never	Yes			Diabetes (Before COVID)										No
23	Male	Senior Secondary School (Class 11th to 12th)	Unemployed/Retired/Homemaker		No Death	1	2nd dose	Covishield		Never	No	Not applicable to me												No
62	Male	Senior Secondary School (Class 11th to 12th)	Agriculture		No Death	1	2nd dose	Covishield		Never	No	Not applicable to me												No
24	Male	Graduate and above	Private Job		No Death	No Death	2nd dose	Covishield		Never	No	Not applicable to me												No
43	Male	Senior Secondary School (Class 11th to 12th)	Private Job		No Death	2	1st dose	Covishield		Never	No	Not applicable to me												No
68	Female	High School Certificate (Class 9th to 10th)	Business / Shop		No Death	No Death	No Vaccination so far	Not received		Never	Yes						Joint or rheumatological diseases (Before COVID)							Yes
18	Female	Senior Secondary School (Class 11th to 12th)	Student		No Death	No Death	2nd dose	Covishield		Never	No	Not applicable to me												No
52	Male	Senior Secondary School (Class 11th to 12th)	Business / Shop		No Death	1	2nd dose	Covishield		Never	No	Not applicable to me												Yes	Yes	Home isolation	Asymptomatic	Fever								No	Not applicable to me	Not applicable to me	No Symptoms						No Joint pain
29	Female	Middle School Certificate (Class 6th to 8th)	Unemployed/Retired/Homemaker		No Death	1	2nd dose	Covishield		Never	No	Not applicable to me												No
23	Male	Senior Secondary School (Class 11th to 12th)	Private Job		No Death	1	3rd dose / (booster)	Covishield		Never	No	Not applicable to me												No
52	Female	High School Certificate (Class 9th to 10th)	Unemployed/Retired/Homemaker		No Death	1	2nd dose	Covishield		Never	No	Not applicable to me												No
45	Male	Middle School Certificate (Class 6th to 8th)	Unemployed/Retired/Homemaker		No Death	1	2nd dose	Covishield		Never	No	Not applicable to me												No
65	Female	Illiterate	Unemployed/Retired/Homemaker		No Death	1	2nd dose	Covishield		Never	Yes		High BP (Before COVID)				Joint or rheumatological diseases (Before COVID)							No
48	Male	Middle School Certificate (Class 6th to 8th)	Business / Shop		No Death	No Death	2nd dose	Covishield		Never	No	Not applicable to me												No
48	Male	Senior Secondary School (Class 11th to 12th)	Agriculture		No Death	No Death	2nd dose	Covishield		Never	No	Not applicable to me												No
24	Male	High School Certificate (Class 9th to 10th)	Private Job		No Death	1	2nd dose	Covishield		Never	No	Not applicable to me												No
68	Male	Middle School Certificate (Class 6th to 8th)	Business / Shop		No Death	1	2nd dose	Covishield		Never	No	Not applicable to me												No
38	Male	Senior Secondary School (Class 11th to 12th)	Agriculture		No Death	No Death	2nd dose	Covishield		Never	No	Not applicable to me												No
23	Female	Senior Secondary School (Class 11th to 12th)	Unemployed/Retired/Homemaker		No Death	No Death	No Vaccination so far	Not received		Never	No	Not applicable to me												No
26	Female	Senior Secondary School (Class 11th to 12th)	Unemployed/Retired/Homemaker		No Death	No Death	No Vaccination so far	Not received		Never	No	Not applicable to me												No
23	Male	Senior Secondary School (Class 11th to 12th)	Business / Shop		No Death	No Death	2nd dose	Covishield		Never	No	Not applicable to me												No
37	Male	Graduate and above	Government Job		No Death	No Death	3rd dose / (booster)	Covishield		Never	No	Not applicable to me												No
86	Male	Illiterate	Unemployed/Retired/Homemaker		No Death	No Death	2nd dose	Don't know		Never	Yes		High BP (Before COVID)	Diabetes (Before COVID)										No
21	Male	Graduate and above	Student		No Death	No Death	2nd dose	Don't know		Never	No	Not applicable to me												No
48	Female	Middle School Certificate (Class 6th to 8th)	Unemployed/Retired/Homemaker		No Death	No Death	2nd dose	Covishield		Never	No	Not applicable to me												No
46	Male	High School Certificate (Class 9th to 10th)	Agriculture		No Death	No Death	2nd dose	Don't know		Never	No	Not applicable to me												No
25	Female	Senior Secondary School (Class 11th to 12th)	Unemployed/Retired/Homemaker		No Death	No Death	2nd dose	Covishield		Never	No	Not applicable to me												No
26	Male	Graduate and above	Private Job		No Death	No Death	3rd dose / (booster)	Covishield		Never	No	Not applicable to me												No
87	Male	Graduate and above	Unemployed/Retired/Homemaker		No Death	1	2nd dose	Don't know		Never	No	Not applicable to me												No
31	Male	Graduate and above	Private Job		No Death	No Death	2nd dose	Covishield		Never	No	Not applicable to me												No
51	Male	Literate/Primary School Certificate (Class 1st to 5th)	Agriculture		No Death	No Death	2nd dose	Don't know		Never	No	Not applicable to me												No
42	Female	High School Certificate (Class 9th to 10th)	Unemployed/Retired/Homemaker		No Death	No Death	2nd dose	Don't know		Never	No	Not applicable to me												No
22	Female	Graduate and above	Student		No Death	No Death	2nd dose	Covishield		Never	No	Not applicable to me												No
26	Female	Graduate and above	Unemployed/Retired/Homemaker		No Death	No Death	2nd dose	Covishield		Never	No	Not applicable to me												No
25	Female	High School Certificate (Class 9th to 10th)	Unemployed/Retired/Homemaker		No Death	No Death	2nd dose	Covishield		Never	No	Not applicable to me												No
65	Male	Graduate and above	Unemployed/Retired/Homemaker		No Death	No Death	3rd dose / (booster)	Don't know		Never	No	Not applicable to me												Yes	Yes	Home isolation	Mild	Fever	Weakness	Breathlessness	Cough	Headache	Pain	Loss of smell		No	Not applicable to me	Not applicable to me	No Symptoms						No Joint pain
35	Male	High School Certificate (Class 9th to 10th)	Agriculture		No Death	No Death	1st dose	Covaxin		Never	No	Not applicable to me												No
60	Female	Literate/Primary School Certificate (Class 1st to 5th)	Unemployed/Retired/Homemaker		No Death	No Death	2nd dose	Don't know		Never	No	Not applicable to me												No
37	Male	High School Certificate (Class 9th to 10th)	Unemployed/Retired/Homemaker		No Death	No Death	2nd dose	Don't know		Never	No	Not applicable to me												No
24	Female	Graduate and above	Student		No Death	No Death	2nd dose	Covishield		Never	No	Not applicable to me												No
31	Male	Graduate and above	Business / Shop		No Death	No Death	3rd dose / (booster)	Covishield		Never	No	Not applicable to me												No
55	Female	Middle School Certificate (Class 6th to 8th)	Unemployed/Retired/Homemaker		No Death	No Death	2nd dose	Don't know		Never	No	Not applicable to me												No
47	Male	Graduate and above	Private Job		No Death	No Death	2nd dose	Covishield		Never	No	Not applicable to me												No
30	Male	Graduate and above	Private Job		No Death	No Death	2nd dose	Covishield		Never	No	Not applicable to me												No
46	Male	Senior Secondary School (Class 11th to 12th)	Government Job		No Death	No Death	2nd dose	Covishield		Never	No	Not applicable to me												No
70	Female	Illiterate	Unemployed/Retired/Homemaker		1	No Death	2nd dose	Covishield		Twice	Yes		High BP (Before COVID)											No
40	Male	Senior Secondary School (Class 11th to 12th)	Private Job		1	No Death	2nd dose	Don't know		Never	No	Not applicable to me												No
49	Female	Literate/Primary School Certificate (Class 1st to 5th)	Unemployed/Retired/Homemaker		1	No Death	2nd dose	Don't know		Never	No	Not applicable to me												No
54	Male	Senior Secondary School (Class 11th to 12th)	Business / Shop		No Death	No Death	3rd dose / (booster)	Covishield		Never	Yes		High BP (Before COVID)	Diabetes (Before COVID)										No
53	Male	Graduate and above	Unemployed/Retired/Homemaker		1	No Death	2nd dose	Covishield		Never	No	Not applicable to me												No
32	Male	Middle School Certificate (Class 6th to 8th)	Private Job		1		2nd dose	Covaxin		Never	No	Not applicable to me												No
80	Male	Middle School Certificate (Class 6th to 8th)	Business / Shop		2		3rd dose / (booster)	Covishield		Never	No	Not applicable to me												No
50	Female	Middle School Certificate (Class 6th to 8th)	Business / Shop		1		2nd dose	Covishield		Never	No	Not applicable to me												No
72	Male	High School Certificate (Class 9th to 10th)	Unemployed/Retired/Homemaker		2	No Death	2nd dose	Covishield		Never	No	Not applicable to me												Yes	Yes	Home isolation	Mild			Breathlessness	Cough					No	Not applicable to me	Not applicable to me	No Symptoms						No Joint pain
24	Female	Senior Secondary School (Class 11th to 12th)	Unemployed/Retired/Homemaker		1		2nd dose	Covishield		Never	No	Not applicable to me												No
73	Female	Middle School Certificate (Class 6th to 8th)	Unemployed/Retired/Homemaker		1	No Death	2nd dose	Covishield		Never	No	Not applicable to me												No
56	Female	High School Certificate (Class 9th to 10th)	Unemployed/Retired/Homemaker		1	No Death	2nd dose	Covishield		Never	No	Not applicable to me												No
68	Male	Middle School Certificate (Class 6th to 8th)	Agriculture		1	No Death	2nd dose	Covishield		Never	Yes						Joint or rheumatological diseases (Before COVID)							No
69	Female	Illiterate	Unemployed/Retired/Homemaker		1	No Death	2nd dose	Covaxin		Never	Yes						Joint or rheumatological diseases (Before COVID)							No
38	Male	Senior Secondary School (Class 11th to 12th)	Private Job		1	No Death	2nd dose	Covishield		Never	No	Not applicable to me												No
62	Female	Illiterate	Unemployed/Retired/Homemaker		1	No Death	3rd dose / (booster)	Covishield		Never	No	Not applicable to me												No
25	Female	Middle School Certificate (Class 6th to 8th)	Unemployed/Retired/Homemaker		No Death	No Death	2nd dose	Covishield		Never	No	Not applicable to me												No
32	Male	Senior Secondary School (Class 11th to 12th)	Agriculture		No Death	No Death	2nd dose	Covishield		Never	No	Not applicable to me												No
26	Male	Graduate and above	Private Job		No Death	No Death	2nd dose	Covishield		Never	No	Not applicable to me												No
38	Male	Graduate and above	Private Job		No Death	No Death	1st dose	Covishield		Never	No	Not applicable to me												No
42	Male	High School Certificate (Class 9th to 10th)	Business / Shop		No Death	No Death	2nd dose	Covishield		Never	No	Not applicable to me												No
28	Male	Graduate and above	Private Job		No Death	No Death	2nd dose	Covishield		Never	No	Not applicable to me												No
21	Male	Senior Secondary School (Class 11th to 12th)	Student		No Death	No Death	2nd dose	Covishield		Never	No	Not applicable to me												No
51	Male	Senior Secondary School (Class 11th to 12th)	Private Job		No Death	No Death	2nd dose	Covishield		Never	No	Not applicable to me												No
18	Male	Senior Secondary School (Class 11th to 12th)	Student		No Death	No Death	2nd dose	Covaxin		Never	No	Not applicable to me												No
19	Male	Senior Secondary School (Class 11th to 12th)	Student		No Death	No Death	2nd dose	Covishield		Never	No	Not applicable to me												No
22	Male	Graduate and above	Student		No Death	No Death	2nd dose	Covishield		Never	No	Not applicable to me												No
56	Male	Graduate and above	Agriculture		No Death	No Death	2nd dose	Covishield		Never	No	Not applicable to me												No
47	Male	Senior Secondary School (Class 11th to 12th)	Private Job		No Death	No Death	2nd dose	Covishield		Never	No	Not applicable to me												No
32	Male	Senior Secondary School (Class 11th to 12th)	Business / Shop		No Death	No Death	2nd dose	Covishield		Never	No	Not applicable to me												No
30	Male	Graduate and above	Private Job		No Death	No Death	2nd dose	Covishield		Never	No	Not applicable to me												No
51	Female	High School Certificate (Class 9th to 10th)	Unemployed/Retired/Homemaker		No Death	No Death	2nd dose	Covishield		Never	No	Not applicable to me												No
53	Male	Senior Secondary School (Class 11th to 12th)	Private Job		No Death	No Death	2nd dose	Covishield		Never	No	Not applicable to me												No
40	Female	Middle School Certificate (Class 6th to 8th)	Unemployed/Retired/Homemaker		No Death	No Death	2nd dose	Covishield		Never	No	Not applicable to me												No
38	Male	High School Certificate (Class 9th to 10th)	Business / Shop		No Death	No Death	2nd dose	Covishield		Never	No	Not applicable to me												No
42	Male	Senior Secondary School (Class 11th to 12th)	Agriculture		No Death	No Death	2nd dose	Covishield		Never	No	Not applicable to me												No
19	Male	Senior Secondary School (Class 11th to 12th)	Student		No Death	No Death	2nd dose	Covishield		Never	No	Not applicable to me												No
53	Male	High School Certificate (Class 9th to 10th)	Agriculture		No Death	No Death	2nd dose	Covishield		Once	No	Not applicable to me												No
29	Female	High School Certificate (Class 9th to 10th)	Unemployed/Retired/Homemaker		No Death	No Death	2nd dose	Covishield		Never	No	Not applicable to me												No
71	Male	Illiterate	Unemployed/Retired/Homemaker		No Death	No Death	2nd dose	Covishield		Never	Yes						Joint or rheumatological diseases (Before COVID)							No
47	Male	Senior Secondary School (Class 11th to 12th)	Private Job		No Death	No Death	2nd dose	Covishield		Never	No	Not applicable to me												No
22	Male	Graduate and above	Business / Shop		No Death	No Death	2nd dose	Covishield		Never	No	Not applicable to me												No
23	Female	Graduate and above	Unemployed/Retired/Homemaker		2	No Death	2nd dose	Covishield		Never	Yes												Fever	No
70	Female	Illiterate	Unemployed/Retired/Homemaker		No Death	No Death	2nd dose	Covishield		Never	No	Not applicable to me												No
36	Male	High School Certificate (Class 9th to 10th)	Agriculture		No Death	No Death	2nd dose	Covishield		Never	No	Not applicable to me												No
22	Female	Literate/Primary School Certificate (Class 1st to 5th)	Unemployed/Retired/Homemaker		No Death	No Death	3rd dose / (booster)	Covishield		Never	No	Not applicable to me												No
45	Female	High School Certificate (Class 9th to 10th)	Unemployed/Retired/Homemaker		No Death	1	2nd dose	Covishield		Never	No	Not applicable to me												No
20	Female	Graduate and above	Student		No Death	No Death	2nd dose	Covishield		Never	No	Not applicable to me												No
26	Female	Senior Secondary School (Class 11th to 12th)	Unemployed/Retired/Homemaker		No Death	No Death	2nd dose	Covaxin		Never	No	Not applicable to me												No
37	Female	Graduate and above	Unemployed/Retired/Homemaker		No Death	No Death	2nd dose	Covishield		Never	No	Not applicable to me												No
28	Male	Graduate and above	Private Job		No Death	No Death	2nd dose	Covishield		Never	No	Not applicable to me												No
66	Female	Illiterate	Unemployed/Retired/Homemaker		No Death	No Death	3rd dose / (booster)	Covaxin		Never	No	Not applicable to me												No
29	Male	Senior Secondary School (Class 11th to 12th)	Business / Shop		No Death	No Death	3rd dose / (booster)	Covishield		Never	No	Not applicable to me												No
23	Female	High School Certificate (Class 9th to 10th)	Agriculture		No Death	No Death	2nd dose	Covishield		Never	No	Not applicable to me												No
18	Male	Senior Secondary School (Class 11th to 12th)	Student		No Death	No Death	2nd dose	Covishield		Never	No	Not applicable to me												No
27	Female	Graduate and above	Unemployed/Retired/Homemaker		No Death	No Death	2nd dose	Don't know		Never	No	Not applicable to me												No
23	Male	Graduate and above	Student		No Death	No Death	2nd dose	Covishield		Never	No	Not applicable to me												No
18	Female	Senior Secondary School (Class 11th to 12th)	Student		No Death	No Death	2nd dose	Covaxin		Never	No	Not applicable to me												No
42	Male	Middle School Certificate (Class 6th to 8th)	Other (please specify)	Labour work	No Death	No Death	2nd dose	Covishield		Never	No	Not applicable to me												No
44	Male	Senior Secondary School (Class 11th to 12th)	Government Job		No Death	No Death	2nd dose	Covishield		Never	Yes			Diabetes (Before COVID)										No
38	Male	Senior Secondary School (Class 11th to 12th)	Private Job		No Death	No Death	2nd dose	Covishield		Never	No	Not applicable to me												No
44	Male	Senior Secondary School (Class 11th to 12th)	Private Job		No Death	No Death	2nd dose	Covishield		Never	No	Not applicable to me												No
22	Male	Graduate and above	Student		No Death	No Death	2nd dose	Covishield		Never	No	Not applicable to me												No
25	Male	Senior Secondary School (Class 11th to 12th)	Government Job		No Death	No Death	2nd dose	Covishield		Never	No	Not applicable to me												No
19	Female	Senior Secondary School (Class 11th to 12th)	Student		No Death	No Death	2nd dose	Covishield		Never	No	Not applicable to me												No
44	Female	Illiterate	Unemployed/Retired/Homemaker		No Death	No Death	2nd dose	Don't know		Never	No	Not applicable to me												No
44	Female	Senior Secondary School (Class 11th to 12th)	Private Job		No Death	No Death	2nd dose	Covaxin		Never	No	Not applicable to me												No
75	Female	Illiterate	Unemployed/Retired/Homemaker		No Death	No Death	2nd dose	Covaxin		Never	No	Not applicable to me												No
53	Male	Middle School Certificate (Class 6th to 8th)	Unemployed/Retired/Homemaker		No Death	No Death	2nd dose	Covishield		Never	No	Not applicable to me												No
50	Female	High School Certificate (Class 9th to 10th)	Unemployed/Retired/Homemaker		No Death	No Death	2nd dose	Covishield		Never	No	Not applicable to me												No
55	Female	Illiterate	Unemployed/Retired/Homemaker		No Death	No Death	3rd dose / (booster)	Covishield		Never	No	Not applicable to me												No
27	Female	High School Certificate (Class 9th to 10th)	Unemployed/Retired/Homemaker		No Death	No Death	2nd dose	Covishield		Never	No	Not applicable to me												No
32	Male	Senior Secondary School (Class 11th to 12th)	Private Job		No Death	No Death	3rd dose / (booster)	Covishield		Never	No	Not applicable to me												No
51	Female	High School Certificate (Class 9th to 10th)	Unemployed/Retired/Homemaker		No Death	No Death	2nd dose	Covishield		Never	No	Not applicable to me												No
55	Male	Senior Secondary School (Class 11th to 12th)	Government Job		No Death	No Death	2nd dose	Covishield		Never	No	Not applicable to me												No
32	Female	High School Certificate (Class 9th to 10th)	Unemployed/Retired/Homemaker		No Death	No Death	3rd dose / (booster)	Covishield		Never	No	Not applicable to me												No
34	Male	Illiterate	Agriculture		No Death	No Death	3rd dose / (booster)	Covishield		Never	Yes												Weakness, breathing	No
28	Male	Graduate and above	Agriculture		No Death	No Death	3rd dose / (booster)	Covishield		Never	No	Not applicable to me												No
23	Female	Senior Secondary School (Class 11th to 12th)	Unemployed/Retired/Homemaker		No Death	No Death	2nd dose	Covishield		Never	No	Not applicable to me												No
52	Female	Illiterate	Unemployed/Retired/Homemaker		No Death	No Death	3rd dose / (booster)	Covishield		Never	Yes										History of thyroid disease (Before COVID)			No
70	Male	Literate/Primary School Certificate (Class 1st to 5th)	Unemployed/Retired/Homemaker		No Death	No Death	3rd dose / (booster)	Covishield		Never	No	Not applicable to me												No
34	Female	High School Certificate (Class 9th to 10th)	Unemployed/Retired/Homemaker		No Death	No Death	2nd dose	Covishield		Never	No	Not applicable to me												No
21	Male	Senior Secondary School (Class 11th to 12th)	Student		No Death	No Death	2nd dose	Covishield		Never	No	Not applicable to me												No
25	Female	Graduate and above	Unemployed/Retired/Homemaker		No Death	No Death	2nd dose	Covishield		Never	No	Not applicable to me												No
27	Female	Senior Secondary School (Class 11th to 12th)	Unemployed/Retired/Homemaker		No Death	No Death	2nd dose	Covishield		Never	No	Not applicable to me												No
74	Female	Illiterate	Unemployed/Retired/Homemaker		No Death	No Death	3rd dose / (booster)	Covishield		Never	No	Not applicable to me												No
56	Male	Senior Secondary School (Class 11th to 12th)	Business / Shop		No Death	No Death	3rd dose / (booster)	Covishield		Never	No	Not applicable to me												No
38	Male	Senior Secondary School (Class 11th to 12th)	Unemployed/Retired/Homemaker		No Death	No Death	2nd dose	Covishield		Never	No	Not applicable to me												No
28	Male	Senior Secondary School (Class 11th to 12th)	Government Job		No Death	No Death	2nd dose	Covishield		Never	No	Not applicable to me												No
54	Female	Illiterate	Unemployed/Retired/Homemaker		No Death	No Death	2nd dose	Covishield		Never	No	Not applicable to me												No
58	Female	Middle School Certificate (Class 6th to 8th)	Unemployed/Retired/Homemaker		No Death	No Death	2nd dose	Covaxin		Never	No	Not applicable to me												No
57	Male	High School Certificate (Class 9th to 10th)	Unemployed/Retired/Homemaker		No Death	No Death	1st dose	Covishield		Never	Yes				Heart diseases (Before COVID)									No
23	Male	Senior Secondary School (Class 11th to 12th)	Unemployed/Retired/Homemaker		No Death	No Death	3rd dose / (booster)	Covishield		Never	No	Not applicable to me												No
65	Male	Senior Secondary School (Class 11th to 12th)	Unemployed/Retired/Homemaker		No Death	No Death	2nd dose	Covaxin		Never	No	Not applicable to me												No
25	Male	Senior Secondary School (Class 11th to 12th)	Private Job		No Death	No Death	3rd dose / (booster)	Covishield		Never	No	Not applicable to me												No
27	Female	Senior Secondary School (Class 11th to 12th)	Unemployed/Retired/Homemaker		No Death	No Death	2nd dose	Covishield		Never	No	Not applicable to me												No
62	Male	Literate/Primary School Certificate (Class 1st to 5th)	Unemployed/Retired/Homemaker		No Death	No Death	2nd dose	Covishield		Never	No	Not applicable to me												No
46	Female	Illiterate	Unemployed/Retired/Homemaker		No Death	No Death	3rd dose / (booster)	Covishield		Never	No	Not applicable to me												No
31	Male	Literate/Primary School Certificate (Class 1st to 5th)	Private Job		No Death	No Death	2nd dose	Covishield		Never	No	Not applicable to me												No
54	Male	Illiterate	Unemployed/Retired/Homemaker		No Death	No Death	3rd dose / (booster)	Covishield		Never	No	Not applicable to me												Yes	No	Home isolation	Mild	Fever		Breathlessness			Pain	Loss of smell		No	Not applicable to me	Not applicable to me	No Symptoms						No Joint pain
28	Female	Graduate and above	Unemployed/Retired/Homemaker		No Death	No Death	2nd dose	Covishield		Never	No	Not applicable to me												No
31	Female	Middle School Certificate (Class 6th to 8th)	Unemployed/Retired/Homemaker		No Death	No Death	3rd dose / (booster)	Covishield		Never	No	Not applicable to me												No
22	Female	Senior Secondary School (Class 11th to 12th)	Unemployed/Retired/Homemaker		No Death	No Death	2nd dose	Covishield		Never	No	Not applicable to me												No
42	Male	High School Certificate (Class 9th to 10th)	Unemployed/Retired/Homemaker		No Death	No Death	3rd dose / (booster)	Covishield		Never	No	Not applicable to me												No
34	Male	Graduate and above	Government Job		No Death	No Death	2nd dose	Covishield		Never	No	Not applicable to me												No
19	Male	Senior Secondary School (Class 11th to 12th)	Student		No Death	No Death	1st dose	Covishield		Never	No	Not applicable to me												No
43	Female	Middle School Certificate (Class 6th to 8th)	Unemployed/Retired/Homemaker		No Death	No Death	3rd dose / (booster)	Covishield		Never	No	Not applicable to me												No
21	Female	Illiterate	Unemployed/Retired/Homemaker		No Death	No Death	2nd dose	Covishield		Never	No	Not applicable to me												No
60	Female	Middle School Certificate (Class 6th to 8th)	Unemployed/Retired/Homemaker		No Death	No Death	3rd dose / (booster)	Covishield		Never	No	Not applicable to me												No
35	Female	Senior Secondary School (Class 11th to 12th)	Unemployed/Retired/Homemaker		No Death	No Death	2nd dose	Covishield		Never	No	Not applicable to me												No
24	Male	Senior Secondary School (Class 11th to 12th)	Private Job		No Death	No Death	2nd dose	Covishield		Never	No	Not applicable to me												No
42	Male	High School Certificate (Class 9th to 10th)	Agriculture		No Death	No Death	2nd dose	Covishield		Never	No	Not applicable to me												No
24	Male	Senior Secondary School (Class 11th to 12th)	Private Job		No Death	No Death	2nd dose	Covishield		Never	No	Not applicable to me												No
66	Female	Illiterate	Unemployed/Retired/Homemaker		No Death	No Death	2nd dose	Covishield		Never	Yes		High BP (Before COVID)				Joint or rheumatological diseases (Before COVID)							No
51	Male	Senior Secondary School (Class 11th to 12th)	Private Job		No Death	No Death	2nd dose	Covishield		Never	No	Not applicable to me												No
70	Male	Illiterate	Unemployed/Retired/Homemaker		No Death	No Death	2nd dose	Covishield		Never	Yes		High BP (Before COVID)		Heart diseases (Before COVID)		Joint or rheumatological diseases (Before COVID)							No
28	Female	High School Certificate (Class 9th to 10th)	Unemployed/Retired/Homemaker		No Death	No Death	2nd dose	Covishield		Never	No	Not applicable to me												No
42	Male	Senior Secondary School (Class 11th to 12th)	Agriculture		No Death	No Death	2nd dose	Covishield		Never	No	Not applicable to me												No
34	Male	Senior Secondary School (Class 11th to 12th)	Government Job		No Death	No Death	2nd dose	Covishield		Never	No	Not applicable to me												No
30	Female	Literate/Primary School Certificate (Class 1st to 5th)	Unemployed/Retired/Homemaker		No Death	No Death	2nd dose	Covishield		Never	No	Not applicable to me												No
27	Female	Graduate and above	Unemployed/Retired/Homemaker		No Death	No Death	3rd dose / (booster)	Covishield		Never	No	Not applicable to me												No
46	Female	Literate/Primary School Certificate (Class 1st to 5th)	Business / Shop		No Death	No Death	2nd dose	Covishield		Never	No	Not applicable to me												No
38	Female	Senior Secondary School (Class 11th to 12th)	Unemployed/Retired/Homemaker		No Death	No Death	2nd dose	Covishield		Never	No	Not applicable to me												No
34	Male	Senior Secondary School (Class 11th to 12th)	Private Job		No Death	No Death	2nd dose	Covishield		Never	No	Not applicable to me												Yes	Yes	Both Hospital ward & ICU	Moderate or somewhat worse			Breathlessness	Cough			Loss of smell		No	Not applicable to me	Not applicable to me		Weakness	Weight loss				No Joint pain
30	Male	Graduate and above	Private Job		No Death	No Death	3rd dose / (booster)	Covaxin		Never	No	Not applicable to me												No
60	Male	Illiterate	Unemployed/Retired/Homemaker		No Death	No Death	2nd dose	Covishield		Never	No	Not applicable to me												No
18	Male	High School Certificate (Class 9th to 10th)	Unemployed/Retired/Homemaker		No Death	No Death	2nd dose	Covaxin		Never	No	Not applicable to me												No
61	Female	Illiterate	Unemployed/Retired/Homemaker		No Death	No Death	2nd dose	Covishield		Never	Yes						Joint or rheumatological diseases (Before COVID)							No
52	Female	Literate/Primary School Certificate (Class 1st to 5th)	Unemployed/Retired/Homemaker		No Death	No Death	3rd dose / (booster)	Covishield		Never	No	Not applicable to me												No
34	Female	Graduate and above	Unemployed/Retired/Homemaker		No Death	No Death	1st dose	Covishield		Never	No	Not applicable to me												No
65	Female	Illiterate	Unemployed/Retired/Homemaker		No Death	No Death	2nd dose	Covaxin		Never	No	Not applicable to me												No
68	Male	Middle School Certificate (Class 6th to 8th)	Unemployed/Retired/Homemaker		No Death	No Death	2nd dose	Covishield		Never	Yes												Pearlized	No
20	Female	High School Certificate (Class 9th to 10th)	Unemployed/Retired/Homemaker		No Death	No Death	3rd dose / (booster)	Covaxin		Never	No	Not applicable to me												No
28	Male	Graduate and above	Unemployed/Retired/Homemaker		No Death	No Death	No Vaccination so far	Not received		Never	No	Not applicable to me												Yes	Yes	Home isolation	Moderate or somewhat worse		Weakness	Breathlessness			Pain	Loss of smell		No	Not applicable to me	Not applicable to me	No Symptoms						No Joint pain
75	Male	Literate/Primary School Certificate (Class 1st to 5th)	Unemployed/Retired/Homemaker		No Death	No Death	2nd dose	Covaxin		Never	No	Not applicable to me												No
41	Female	Middle School Certificate (Class 6th to 8th)	Unemployed/Retired/Homemaker		No Death	No Death	1st dose	Covaxin		Never	No	Not applicable to me												No
25	Female	High School Certificate (Class 9th to 10th)	Unemployed/Retired/Homemaker		No Death	No Death	2nd dose	Covishield		Never	No	Not applicable to me												No
21	Female	High School Certificate (Class 9th to 10th)	Unemployed/Retired/Homemaker		No Death	No Death	No Vaccination so far	Not received		Never	No	Not applicable to me												No
65	Male	Illiterate	Unemployed/Retired/Homemaker		No Death	No Death	2nd dose	Covishield		Never	Yes		High BP (Before COVID)	Diabetes (Before COVID)										No
55	Female	Illiterate	Unemployed/Retired/Homemaker		No Death	No Death	3rd dose / (booster)	Covaxin		Never	No	Not applicable to me												No
42	Female	High School Certificate (Class 9th to 10th)	Unemployed/Retired/Homemaker		No Death	No Death	No Vaccination so far	Not received		Never	No	Not applicable to me												No
45	Male	Senior Secondary School (Class 11th to 12th)	Government Job		No Death	No Death	2nd dose	Covishield		Never	No	Not applicable to me												No
24	Female	Graduate and above	Student		No Death	No Death	2nd dose	Covishield		Never	No	Not applicable to me												No
45	Male	Graduate and above	Business / Shop		No Death	No Death	No Vaccination so far	Not received		Never	No	Not applicable to me												No
58	Male	Illiterate	Unemployed/Retired/Homemaker		No Death	No Death	3rd dose / (booster)	Covaxin		Never	No	Not applicable to me												No
19	Male	Senior Secondary School (Class 11th to 12th)	Student		No Death	No Death	2nd dose	Covaxin		Never	No	Not applicable to me												No
64	Female	Illiterate	Unemployed/Retired/Homemaker		No Death	No Death	2nd dose	Covishield		Never	No	Not applicable to me												No
43	Female	Middle School Certificate (Class 6th to 8th)	Unemployed/Retired/Homemaker		No Death	No Death	No Vaccination so far	Not received		Never	No	Not applicable to me												No
70	Male	High School Certificate (Class 9th to 10th)	Unemployed/Retired/Homemaker		No Death	No Death	2nd dose	Covishield		Never	Yes		High BP (Before COVID)											No
47	Male	Middle School Certificate (Class 6th to 8th)	Business / Shop		No Death	No Death	No Vaccination so far	Not received		Never	No	Not applicable to me												No
20	Female	Literate/Primary School Certificate (Class 1st to 5th)	Unemployed/Retired/Homemaker		No Death	No Death	1st dose	Covaxin		Never	No	Not applicable to me												No
71	Male	High School Certificate (Class 9th to 10th)	Unemployed/Retired/Homemaker		No Death	No Death	No Vaccination so far	Not received		Never	No	Not applicable to me												No
22	Female	Senior Secondary School (Class 11th to 12th)	Unemployed/Retired/Homemaker		No Death	No Death	3rd dose / (booster)	Covishield		Once	No	Not applicable to me												Yes	Yes	Home isolation	Mild	Fever	Weakness		Cough	Headache		Loss of smell	Loss of taste	No	Not applicable to me	Not applicable to me	No Symptoms						No Joint pain
40	Female	High School Certificate (Class 9th to 10th)	Unemployed/Retired/Homemaker		No Death	No Death	2nd dose	Covishield		Never	No	Not applicable to me												No
20	Female	Middle School Certificate (Class 6th to 8th)	Unemployed/Retired/Homemaker		No Death	No Death	2nd dose	Covishield		Never	No	Not applicable to me												No
31	Male	High School Certificate (Class 9th to 10th)	Other (please specify)	Labour	No Death	No Death	2nd dose	Covaxin		Never	No	Not applicable to me												No
62	Female	Illiterate	Unemployed/Retired/Homemaker		No Death	No Death	2nd dose	Covishield		Never	No	Not applicable to me												No
49	Female	Senior Secondary School (Class 11th to 12th)	Unemployed/Retired/Homemaker		No Death	No Death	2nd dose	Covishield		Never	No	Not applicable to me												No
34	Male	High School Certificate (Class 9th to 10th)	Unemployed/Retired/Homemaker		No Death	No Death	2nd dose	Covaxin		Never	No	Not applicable to me												No
50	Male	Illiterate	Agriculture		No Death	No Death	2nd dose	Covishield		Never	No	Not applicable to me												No
38	Female	Middle School Certificate (Class 6th to 8th)	Unemployed/Retired/Homemaker		No Death	No Death	2nd dose	Covishield		Never	No	Not applicable to me												No
22	Female	Graduate and above	Student		No Death	No Death	2nd dose	Covishield		Never	No	Not applicable to me												No
66	Female	Illiterate	Unemployed/Retired/Homemaker		No Death	No Death	2nd dose	Covaxin		Never	Yes			Diabetes (Before COVID)										No
33	Male	Senior Secondary School (Class 11th to 12th)	Government Job		No Death	No Death	2nd dose	Covishield		Never	No	Not applicable to me												No
45	Male	Graduate and above	Agriculture		No Death	No Death	2nd dose	Covishield		Never	No	Not applicable to me												No
55	Female	Middle School Certificate (Class 6th to 8th)	Unemployed/Retired/Homemaker		No Death	No Death	2nd dose	Covishield		Never	No	Not applicable to me												No
18	Male	Senior Secondary School (Class 11th to 12th)	Private Job		No Death	No Death	2nd dose	Covishield		Never	No	Not applicable to me												No
57	Male	High School Certificate (Class 9th to 10th)	Private Job		No Death	No Death	2nd dose	Covishield		Never	No	Not applicable to me												No
28	Female	Middle School Certificate (Class 6th to 8th)	Unemployed/Retired/Homemaker		No Death	No Death	2nd dose	Covishield		Never	No	Not applicable to me												No
54	Female	Literate/Primary School Certificate (Class 1st to 5th)	Unemployed/Retired/Homemaker		No Death	No Death	2nd dose	Covishield		Never	No	Not applicable to me												No
30	Male	High School Certificate (Class 9th to 10th)	Private Job		No Death	No Death	2nd dose	Covishield		Never	No	Not applicable to me												No
40	Female	Middle School Certificate (Class 6th to 8th)	Unemployed/Retired/Homemaker		No Death	No Death	2nd dose	Covishield		Never	No	Not applicable to me												No
35	Female	Senior Secondary School (Class 11th to 12th)	Unemployed/Retired/Homemaker		No Death	No Death	2nd dose	Covishield		Never	No	Not applicable to me												No
19	Male	Senior Secondary School (Class 11th to 12th)	Student		No Death	No Death	2nd dose	Covishield		Never	No	Not applicable to me												Yes	Yes	Home isolation	Mild	Fever			Cough					No	Not applicable to me	Not applicable to me	No Symptoms						No Joint pain
45	Male	High School Certificate (Class 9th to 10th)	Agriculture		No Death	No Death	2nd dose	Covishield		Never	No	Not applicable to me												No
40	Male	Senior Secondary School (Class 11th to 12th)	Government Job		No Death	No Death	2nd dose	Covishield		Never	No	Not applicable to me												No
47	Female	Middle School Certificate (Class 6th to 8th)	Unemployed/Retired/Homemaker		No Death	No Death	2nd dose	Covishield		Never	No	Not applicable to me												No
33	Female	High School Certificate (Class 9th to 10th)	Unemployed/Retired/Homemaker		No Death	No Death	2nd dose	Covishield		Never	No	Not applicable to me												Yes	No	Home isolation	Mild	Fever			Cough					No	Not applicable to me	Not applicable to me	No Symptoms						No Joint pain
54	Male	Senior Secondary School (Class 11th to 12th)	Private Job		No Death	No Death	2nd dose	Covaxin		Never	Yes			Diabetes (Before COVID)										No
24	Female	Senior Secondary School (Class 11th to 12th)	Unemployed/Retired/Homemaker		No Death	No Death	2nd dose	Covishield		Never	No	Not applicable to me												No
20	Male	Senior Secondary School (Class 11th to 12th)	Unemployed/Retired/Homemaker		No Death	No Death	3rd dose / (booster)	Covaxin		Never	No	Not applicable to me												No
21	Male	Graduate and above	Student		No Death	No Death	2nd dose	Covishield		Never	No	Not applicable to me												No
34	Male	Senior Secondary School (Class 11th to 12th)	Agriculture		No Death	No Death	2nd dose	Covishield		Never	Yes		High BP (Before COVID)											Yes	No	Home isolation	Not applicable to me	Fever								No	Not applicable to me	Not applicable to me	No Symptoms						No Joint pain
23	Male	Senior Secondary School (Class 11th to 12th)	Private Job		No Death	No Death	2nd dose	Covishield		Never	No	Not applicable to me												No
29	Male	Senior Secondary School (Class 11th to 12th)	Private Job		No Death	No Death	2nd dose	Covishield		Never	No	Not applicable to me												No
28	Female	High School Certificate (Class 9th to 10th)	Unemployed/Retired/Homemaker		No Death	No Death	3rd dose / (booster)	Covaxin		Never	No	Not applicable to me												No
41	Female	Middle School Certificate (Class 6th to 8th)	Unemployed/Retired/Homemaker		No Death	No Death	3rd dose / (booster)	Covaxin		Never	No	Not applicable to me												No
45	Female	High School Certificate (Class 9th to 10th)	Agriculture		No Death	No Death	2nd dose	Covishield		Never	No	Not applicable to me												No
22	Male	Senior Secondary School (Class 11th to 12th)	Student		No Death	No Death	2nd dose	Covishield		Never	No	Not applicable to me												No
45	Female	Literate/Primary School Certificate (Class 1st to 5th)	Unemployed/Retired/Homemaker		No Death	No Death	2nd dose	Covishield		Never	No	Not applicable to me												No
30	Male	High School Certificate (Class 9th to 10th)	Unemployed/Retired/Homemaker		No Death	No Death	3rd dose / (booster)	Covaxin		Never	Yes												Walking Disabled	No
46	Male	High School Certificate (Class 9th to 10th)	Government Job		No Death	No Death	2nd dose	Covishield		Never	No	Not applicable to me												No
66	Female	Illiterate	Unemployed/Retired/Homemaker		No Death	No Death	2nd dose	Covaxin		Never	No	Not applicable to me												No
66	Male	Literate/Primary School Certificate (Class 1st to 5th)	Unemployed/Retired/Homemaker		No Death	No Death	3rd dose / (booster)	Covishield		Never	No	Not applicable to me												No
85	Male	Illiterate	Unemployed/Retired/Homemaker		No Death	No Death	2nd dose	Covishield		Never	No	Not applicable to me												No
38	Female	Graduate and above	Unemployed/Retired/Homemaker		No Death	No Death	2nd dose	Covishield		Never	Yes						Joint or rheumatological diseases (Before COVID)							Yes	No	Home isolation	Mild	Fever			Cough					No	Not applicable to me	Not applicable to me	No Symptoms
35	Female	Middle School Certificate (Class 6th to 8th)	Unemployed/Retired/Homemaker		No Death	No Death	3rd dose / (booster)	Covaxin		Never	No	Not applicable to me												No
24	Female	Graduate and above	Unemployed/Retired/Homemaker		No Death	No Death	2nd dose	Covishield		Never	No	Not applicable to me												No
32	Female	Middle School Certificate (Class 6th to 8th)	Unemployed/Retired/Homemaker		No Death	No Death	3rd dose / (booster)	Covaxin		Never	No	Not applicable to me												No
39	Female	Middle School Certificate (Class 6th to 8th)	Unemployed/Retired/Homemaker		No Death	1	2nd dose	Covishield		Never	Yes		High BP (Before COVID)											No
35	Female	Literate/Primary School Certificate (Class 1st to 5th)	Unemployed/Retired/Homemaker		No Death	No Death	2nd dose	Covishield		Never	No	Not applicable to me												No
28	Female	High School Certificate (Class 9th to 10th)	Unemployed/Retired/Homemaker		No Death	No Death	2nd dose	Covishield		Never	No	Not applicable to me												No
36	Female	Graduate and above	Unemployed/Retired/Homemaker		No Death	No Death	3rd dose / (booster)	Covaxin		Never	Yes		High BP (Before COVID)											No
72	Female	Illiterate	Unemployed/Retired/Homemaker		No Death	No Death	3rd dose / (booster)	Covaxin		Never	No	Not applicable to me												No
42	Male	High School Certificate (Class 9th to 10th)	Agriculture		No Death	1	2nd dose	Covishield		Never	Yes		High BP (Before COVID)											Yes	No	Home isolation	Mild	Fever			Cough					No	Not applicable to me	Not applicable to me	No Symptoms						No Joint pain
40	Male	Senior Secondary School (Class 11th to 12th)	Private Job		No Death	No Death	2nd dose	Covishield		Never	No	Not applicable to me												No
41	Male	Graduate and above	Government Job		No Death	No Death	2nd dose	Covishield		Never	No	Not applicable to me												No
29	Male	Senior Secondary School (Class 11th to 12th)	Agriculture		No Death	No Death	2nd dose	Covishield		Never	No	Not applicable to me												No
30	Female	Graduate and above	Unemployed/Retired/Homemaker		No Death	No Death	2nd dose	Covishield		Never	No	Not applicable to me												No
39	Male	Senior Secondary School (Class 11th to 12th)	Agriculture		No Death	No Death	3rd dose / (booster)	Covaxin		Never	No	Not applicable to me												No
55	Female	Illiterate	Unemployed/Retired/Homemaker		No Death	No Death	2nd dose	Covishield		Never	No	Not applicable to me												No
64	Female	Middle School Certificate (Class 6th to 8th)	Unemployed/Retired/Homemaker		No Death	No Death	3rd dose / (booster)	Covaxin		Never	No	Not applicable to me												No
99	Female	Illiterate	Unemployed/Retired/Homemaker		No Death	No Death	2nd dose	Covishield		Never	Yes						Joint or rheumatological diseases (Before COVID)							No
35	Female	High School Certificate (Class 9th to 10th)	Unemployed/Retired/Homemaker		No Death	No Death	2nd dose	Covishield		Never	No	Not applicable to me												No
66	Male	Graduate and above	Unemployed/Retired/Homemaker		No Death	No Death	3rd dose / (booster)	Covishield		Never	Yes		High BP (Before COVID)											No
38	Female	High School Certificate (Class 9th to 10th)	Unemployed/Retired/Homemaker		No Death	No Death	2nd dose	Covishield		Never	No	Not applicable to me												No
40	Female	Middle School Certificate (Class 6th to 8th)	Unemployed/Retired/Homemaker		No Death	No Death	2nd dose	Covishield		Never	No	Not applicable to me												No
36	Male	Graduate and above	Unemployed/Retired/Homemaker		No Death	No Death	2nd dose	Covishield		Never	No	Not applicable to me												No
48	Male	High School Certificate (Class 9th to 10th)	Agriculture		No Death	No Death	2nd dose	Covishield		Never	No	Not applicable to me												No
38	Female	High School Certificate (Class 9th to 10th)	Unemployed/Retired/Homemaker		No Death	No Death	2nd dose	Covishield		Never	No	Not applicable to me												No
43	Male	High School Certificate (Class 9th to 10th)	Unemployed/Retired/Homemaker		No Death	No Death	2nd dose	Covishield		Never	No	Not applicable to me												No
40	Male	High School Certificate (Class 9th to 10th)	Private Job		No Death	No Death	2nd dose	Covishield		Never	No	Not applicable to me												No
68	Female	Literate/Primary School Certificate (Class 1st to 5th)	Unemployed/Retired/Homemaker		No Death	No Death	3rd dose / (booster)	Covishield		Never	No	Not applicable to me												No
62	Female	Illiterate	Unemployed/Retired/Homemaker		No Death	No Death	2nd dose	Covishield		Never	No	Not applicable to me												No
67	Male	Middle School Certificate (Class 6th to 8th)	Unemployed/Retired/Homemaker		No Death	No Death	2nd dose	Covishield		Never	No	Not applicable to me												No
32	Male	Senior Secondary School (Class 11th to 12th)	Agriculture		No Death	No Death	3rd dose / (booster)	Covishield		Never	No	Not applicable to me												No
35	Female	High School Certificate (Class 9th to 10th)	Unemployed/Retired/Homemaker		No Death	No Death	3rd dose / (booster)	Covishield		Never	No	Not applicable to me												No
37	Male	Literate/Primary School Certificate (Class 1st to 5th)	Agriculture		No Death	No Death	3rd dose / (booster)	Covishield		Never	No	Not applicable to me												No
42	Male	Senior Secondary School (Class 11th to 12th)	Unemployed/Retired/Homemaker		No Death	No Death	3rd dose / (booster)	Covishield		Never	No	Not applicable to me												No
42	Female	Middle School Certificate (Class 6th to 8th)	Unemployed/Retired/Homemaker		No Death	No Death	2nd dose	Covishield		Never	No	Not applicable to me												No
20	Female	Senior Secondary School (Class 11th to 12th)	Student		No Death	No Death	3rd dose / (booster)	Covishield		Never	No	Not applicable to me												No
60	Female	Illiterate	Unemployed/Retired/Homemaker		No Death	No Death	3rd dose / (booster)	Covaxin		Never	Yes					Asthma/Lungs diseases (Before COVID)								No
45	Female	Senior Secondary School (Class 11th to 12th)	Unemployed/Retired/Homemaker		No Death	No Death	2nd dose	Covishield		Never	No	Not applicable to me												No
67	Female	High School Certificate (Class 9th to 10th)	Unemployed/Retired/Homemaker		No Death	No Death	2nd dose	Covishield		Never	No	Not applicable to me												No
44	Female	High School Certificate (Class 9th to 10th)	Unemployed/Retired/Homemaker		No Death	No Death	2nd dose	Covishield		Never	No	Not applicable to me												No
68	Male	High School Certificate (Class 9th to 10th)	Unemployed/Retired/Homemaker		No Death	No Death	1st dose	Covishield		Never	No	Not applicable to me												No
49	Male	Middle School Certificate (Class 6th to 8th)	Other (please specify)	Labour	No Death	No Death	3rd dose / (booster)	Covishield		Never	No	Not applicable to me												No
37	Female	Graduate and above	Unemployed/Retired/Homemaker		No Death	No Death	2nd dose	Covishield		Never	No	Not applicable to me												No
40	Male	Senior Secondary School (Class 11th to 12th)	Business / Shop		No Death	No Death	2nd dose	Covishield		Never	No	Not applicable to me												No
19	Male	Senior Secondary School (Class 11th to 12th)	Student		No Death	No Death	2nd dose	Covishield		Never	No	Not applicable to me												No
30	Female	Senior Secondary School (Class 11th to 12th)	Unemployed/Retired/Homemaker		No Death	No Death	2nd dose	Covishield		Never	No	Not applicable to me												No
42	Female	Literate/Primary School Certificate (Class 1st to 5th)	Unemployed/Retired/Homemaker		No Death	No Death	2nd dose	Covishield		Never	No	Not applicable to me												No
32	Male	Middle School Certificate (Class 6th to 8th)	Agriculture		No Death	No Death	2nd dose	Covishield		Never	No	Not applicable to me												No
40	Female	Middle School Certificate (Class 6th to 8th)	Unemployed/Retired/Homemaker		No Death	No Death	2nd dose	Covishield		Never	No	Not applicable to me												No
18	Female	Senior Secondary School (Class 11th to 12th)	Student		No Death	No Death	2nd dose	Covishield		Never	No	Not applicable to me												No
60	Female	Illiterate	Unemployed/Retired/Homemaker		No Death	No Death	2nd dose	Covishield		Never	No	Not applicable to me												No
24	Male	High School Certificate (Class 9th to 10th)	Agriculture		No Death	No Death	2nd dose	Covishield		Never	No	Not applicable to me												No
38	Female	High School Certificate (Class 9th to 10th)	Unemployed/Retired/Homemaker		No Death	No Death	2nd dose	Covishield		Never	No	Not applicable to me												No
37	Female	Literate/Primary School Certificate (Class 1st to 5th)	Unemployed/Retired/Homemaker		No Death	No Death	2nd dose	Covishield		Never	No	Not applicable to me												No
26	Male	High School Certificate (Class 9th to 10th)	Agriculture		No Death	No Death	2nd dose	Covishield		Never	No	Not applicable to me												No
68	Female	Illiterate	Unemployed/Retired/Homemaker		No Death	No Death	3rd dose / (booster)	Covishield		Never	No	Not applicable to me												No
37	Female	Senior Secondary School (Class 11th to 12th)	Unemployed/Retired/Homemaker		No Death	No Death	2nd dose	Covishield		Never	No	Not applicable to me												No
18	Male	Senior Secondary School (Class 11th to 12th)	Student		No Death	No Death	1st dose	Covishield		Never	No	Not applicable to me												No
79	Male	Illiterate	Unemployed/Retired/Homemaker		No Death	No Death	2nd dose	Covishield		Never	No	Not applicable to me												No
42	Male	Senior Secondary School (Class 11th to 12th)	Agriculture		No Death	No Death	2nd dose	Covishield		Never	No	Not applicable to me												No
38	Female	Senior Secondary School (Class 11th to 12th)	Unemployed/Retired/Homemaker		No Death	No Death	2nd dose	Covishield		Never	No	Not applicable to me												No
34	Female	Literate/Primary School Certificate (Class 1st to 5th)	Unemployed/Retired/Homemaker		No Death	No Death	2nd dose	Covishield		Never	No	Not applicable to me												No
51	Female	Graduate and above	Unemployed/Retired/Homemaker		No Death	No Death	2nd dose	Covishield		Never	No	Not applicable to me												No
48	Female	Senior Secondary School (Class 11th to 12th)	Unemployed/Retired/Homemaker		No Death	No Death	2nd dose	Covishield		Never	No	Not applicable to me												No
40	Male	High School Certificate (Class 9th to 10th)	Agriculture		No Death	No Death	2nd dose	Covishield		Never	Yes		High BP (Before COVID)	Diabetes (Before COVID)									Paralyzed	No
49	Male	High School Certificate (Class 9th to 10th)	Business / Shop		No Death	No Death	2nd dose	Covishield		Never	Yes				Heart diseases (Before COVID)									Yes	Yes	Home isolation	Mild	Fever	Weakness			Headache		Loss of smell	Loss of taste	No	Not applicable to me	Not applicable to me	No Symptoms						No Joint pain
20	Male	Senior Secondary School (Class 11th to 12th)	Student		No Death	No Death	2nd dose	Covishield		Never	No	Not applicable to me												No
53	Female	Illiterate	Unemployed/Retired/Homemaker		No Death	No Death	2nd dose	Covishield		Never	Yes										History of thyroid disease (Before COVID)			No
36	Female	Senior Secondary School (Class 11th to 12th)	Unemployed/Retired/Homemaker		No Death	No Death	2nd dose	Covishield		Never	No	Not applicable to me												No
40	Male	Senior Secondary School (Class 11th to 12th)	Agriculture		No Death	No Death	2nd dose	Covishield		Never	No	Not applicable to me												No
22	Male	Graduate and above	Student		No Death	No Death	3rd dose / (booster)	Covishield		Never	No	Not applicable to me												No
23	Male	Graduate and above	Student		No Death	No Death	2nd dose	Covishield		Never	No	Not applicable to me												No
20	Male	Senior Secondary School (Class 11th to 12th)	Unemployed/Retired/Homemaker		No Death	No Death	2nd dose	Covishield		Never	No	Not applicable to me												No
50	Female	High School Certificate (Class 9th to 10th)	Unemployed/Retired/Homemaker		No Death	No Death	2nd dose	Covishield		Never	No	Not applicable to me												No
56	Male	Graduate and above	Agriculture		No Death	No Death	2nd dose	Covishield		Never	No	Not applicable to me												No
21	Female	Senior Secondary School (Class 11th to 12th)	Unemployed/Retired/Homemaker		No Death	No Death	2nd dose	Covishield		Never	No	Not applicable to me												No
23	Male	Senior Secondary School (Class 11th to 12th)	Student		No Death	No Death	2nd dose	Covishield		Never	No	Not applicable to me												No
52	Female	Graduate and above	Unemployed/Retired/Homemaker		No Death	No Death	2nd dose	Covishield		Never	No	Not applicable to me												No
42	Female	Senior Secondary School (Class 11th to 12th)	Unemployed/Retired/Homemaker		No Death	No Death	2nd dose	Covishield		Never	Yes		High BP (Before COVID)											No
80	Female	Illiterate	Unemployed/Retired/Homemaker		No Death	No Death	2nd dose	Covaxin		Never	No	Not applicable to me												No
20	Female	Senior Secondary School (Class 11th to 12th)	Student		No Death	No Death	2nd dose	Covishield		Never	No	Not applicable to me												No
50	Male	Graduate and above	Private Job		No Death	No Death	2nd dose	Covishield		Never	No	Not applicable to me												No
41	Female	Literate/Primary School Certificate (Class 1st to 5th)	Unemployed/Retired/Homemaker		No Death	No Death	2nd dose	Covishield		Never	No	Not applicable to me												No
49	Male	Literate/Primary School Certificate (Class 1st to 5th)	Other (please specify)	Labour	No Death	No Death	2nd dose	Covishield		Never	No	Not applicable to me												No
24	Male	High School Certificate (Class 9th to 10th)	Unemployed/Retired/Homemaker		No Death	No Death	2nd dose	Covishield		Never	No	Not applicable to me												No
26	Female	High School Certificate (Class 9th to 10th)	Unemployed/Retired/Homemaker		No Death	No Death	2nd dose	Covishield		Never	No	Not applicable to me												No
29	Male	Senior Secondary School (Class 11th to 12th)	Agriculture		No Death	No Death	2nd dose	Covishield		Never	No	Not applicable to me												No
21	Female	Senior Secondary School (Class 11th to 12th)	Unemployed/Retired/Homemaker		No Death	No Death	2nd dose	Covishield		Never	No	Not applicable to me												No
33	Male	Graduate and above	Government Job		No Death	No Death	2nd dose	Covishield		Never	No	Not applicable to me												No
27	Male	Senior Secondary School (Class 11th to 12th)	Private Job		No Death	No Death	2nd dose	Covishield		Never	No	Not applicable to me												No
34	Female	Senior Secondary School (Class 11th to 12th)	Unemployed/Retired/Homemaker		No Death	No Death	2nd dose	Covishield		Never	No	Not applicable to me												No
22	Female	Senior Secondary School (Class 11th to 12th)	Unemployed/Retired/Homemaker		No Death	No Death	2nd dose	Covishield		Never	No	Not applicable to me												No
19	Female	Senior Secondary School (Class 11th to 12th)	Student		No Death	No Death	2nd dose	Covishield		Never	No	Not applicable to me												No
52	Female	High School Certificate (Class 9th to 10th)	Unemployed/Retired/Homemaker		No Death	No Death	2nd dose	Covishield		Never	No	Not applicable to me												Yes	Yes	Home isolation	Mild	Fever			Cough	Headache		Loss of smell	Loss of taste	No	Not applicable to me	Not applicable to me	No Symptoms						No Joint pain
67	Female	Illiterate	Unemployed/Retired/Homemaker		No Death	No Death	2nd dose	Covaxin		Never	Yes						Joint or rheumatological diseases (Before COVID)							No
81	Female	Illiterate	Unemployed/Retired/Homemaker		No Death	No Death	2nd dose	Covishield		Never	No	Not applicable to me												No
25	Male	Senior Secondary School (Class 11th to 12th)	Private Job		No Death	No Death	2nd dose	Covishield		Never	No	Not applicable to me												No
26	Female	Graduate and above	Unemployed/Retired/Homemaker		No Death	No Death	2nd dose	Covishield		Never	No	Not applicable to me												No
61	Female	Illiterate	Unemployed/Retired/Homemaker		No Death	No Death	2nd dose	Covishield		Never	Yes				Heart diseases (Before COVID)									No
28	Female	Senior Secondary School (Class 11th to 12th)	Unemployed/Retired/Homemaker		No Death	No Death	2nd dose	Covishield		Never	No	Not applicable to me												No
52	Female	High School Certificate (Class 9th to 10th)	Unemployed/Retired/Homemaker		No Death	No Death	2nd dose	Covishield		Never	No	Not applicable to me												No
25	Male	Graduate and above	Unemployed/Retired/Homemaker		No Death	No Death	2nd dose	Covishield		Never	No	Not applicable to me												No
23	Male	Senior Secondary School (Class 11th to 12th)	Unemployed/Retired/Homemaker		No Death	No Death	2nd dose	Covishield		Never	No	Not applicable to me												No
56	Male	Literate/Primary School Certificate (Class 1st to 5th)	Private Job		No Death	No Death	2nd dose	Covishield		Never	Yes		High BP (Before COVID)	Diabetes (Before COVID)									Problem in Ear	No
29	Female	High School Certificate (Class 9th to 10th)	Unemployed/Retired/Homemaker		No Death	No Death	2nd dose	Covishield		Never	No	Not applicable to me												No
25	Female	High School Certificate (Class 9th to 10th)	Unemployed/Retired/Homemaker		No Death	No Death	2nd dose	Covishield		Never	No	Not applicable to me												No
57	Female	Literate/Primary School Certificate (Class 1st to 5th)	Unemployed/Retired/Homemaker		No Death	No Death	2nd dose	Covishield		Never	No	Not applicable to me												No
30	Male	Senior Secondary School (Class 11th to 12th)	Agriculture		No Death	No Death	2nd dose	Covishield		Never	No	Not applicable to me												No
30	Male	High School Certificate (Class 9th to 10th)	Business / Shop		No Death	No Death	2nd dose	Covishield		Never	No	Not applicable to me												No
35	Male	Senior Secondary School (Class 11th to 12th)	Agriculture		No Death	No Death	2nd dose	Covishield		Never	No	Not applicable to me												No
59	Male	High School Certificate (Class 9th to 10th)	Unemployed/Retired/Homemaker		No Death	No Death	2nd dose	Covishield		Never	No	Not applicable to me												No
37	Female	High School Certificate (Class 9th to 10th)	Unemployed/Retired/Homemaker		No Death	No Death	2nd dose	Covishield		Never	No	Not applicable to me												No
73	Female	Illiterate	Unemployed/Retired/Homemaker		No Death	No Death	1st dose	Covishield		Never	Yes				Heart diseases (Before COVID)									No
40	Male	Senior Secondary School (Class 11th to 12th)	Private Job		No Death	No Death	2nd dose	Covishield		Never	No	Not applicable to me												No
43	Female	Literate/Primary School Certificate (Class 1st to 5th)	Unemployed/Retired/Homemaker		No Death	No Death	2nd dose	Covishield		Never	Yes		High BP (Before COVID)											No
75	Male	High School Certificate (Class 9th to 10th)	Unemployed/Retired/Homemaker		No Death	No Death	1st dose	Covishield		Never	Yes				Heart diseases (Before COVID)									No
23	Female	Graduate and above	Student		No Death	No Death	2nd dose	Covishield		Never	No	Not applicable to me												No
25	Female	Senior Secondary School (Class 11th to 12th)	Unemployed/Retired/Homemaker		No Death	No Death	2nd dose	Covishield		Never	No	Not applicable to me												No
46	Female	Middle School Certificate (Class 6th to 8th)	Unemployed/Retired/Homemaker		No Death	No Death	2nd dose	Covishield		Never	Yes						Joint or rheumatological diseases (Before COVID)							No
25	Female	Graduate and above	Student		No Death	No Death	2nd dose	Covishield		Never	No	Not applicable to me												No
35	Female	Middle School Certificate (Class 6th to 8th)	Unemployed/Retired/Homemaker		No Death	No Death	2nd dose	Covishield		Never	No	Not applicable to me												No
30	Male	Senior Secondary School (Class 11th to 12th)	Business / Shop		No Death	No Death	2nd dose	Covishield		Never	No	Not applicable to me												No
38	Male	Middle School Certificate (Class 6th to 8th)	Private Job		No Death	No Death	2nd dose	Covishield		Never	No	Not applicable to me												No
20	Male	Middle School Certificate (Class 6th to 8th)	Student		No Death	No Death	2nd dose	Covishield		Never	No	Not applicable to me												No
48	Female	Literate/Primary School Certificate (Class 1st to 5th)	Unemployed/Retired/Homemaker		No Death	1	2nd dose	Covishield		Once	Yes		High BP (Before COVID)		Heart diseases (Before COVID)		Joint or rheumatological diseases (Before COVID)							No
25	Female	Graduate and above	Unemployed/Retired/Homemaker		No Death	No Death	2nd dose	Covishield		Never	No	Not applicable to me												No
30	Female	Middle School Certificate (Class 6th to 8th)	Unemployed/Retired/Homemaker		No Death	No Death	2nd dose	Covishield		Never	No	Not applicable to me												No
21	Male	High School Certificate (Class 9th to 10th)	Student		No Death	No Death	2nd dose	Covishield		Never	No	Not applicable to me												No
30	Male	Senior Secondary School (Class 11th to 12th)	Agriculture		No Death	No Death	2nd dose	Covishield		Never	No	Not applicable to me												No
40	Female	Literate/Primary School Certificate (Class 1st to 5th)	Unemployed/Retired/Homemaker		No Death	No Death	2nd dose	Covishield		Never	No	Not applicable to me												No
49	Female	Middle School Certificate (Class 6th to 8th)	Unemployed/Retired/Homemaker		No Death	No Death	3rd dose / (booster)	Covishield		Never	Yes						Joint or rheumatological diseases (Before COVID)							No
50	Male	Literate/Primary School Certificate (Class 1st to 5th)	Agriculture		No Death	No Death	2nd dose	Covishield		Never	No	Not applicable to me												No
28	Female	Senior Secondary School (Class 11th to 12th)	Unemployed/Retired/Homemaker		No Death	No Death	2nd dose	Covishield		Never	No	Not applicable to me												No
78	Female	Illiterate	Unemployed/Retired/Homemaker		No Death	No Death	2nd dose	Covishield		Never	Yes					Asthma/Lungs diseases (Before COVID)								No
35	Male	Graduate and above	Agriculture		No Death	No Death	2nd dose	Covishield		Never	No	Not applicable to me												No
27	Female	High School Certificate (Class 9th to 10th)	Unemployed/Retired/Homemaker		No Death	No Death	2nd dose	Covishield		Never	No	Not applicable to me												No
26	Female	Senior Secondary School (Class 11th to 12th)	Unemployed/Retired/Homemaker		No Death	No Death	2nd dose	Covishield		Never	No	Not applicable to me												No
18	Female	Senior Secondary School (Class 11th to 12th)	Student		No Death	No Death	2nd dose	Covishield		Never	No	Not applicable to me												No
32	Male	Senior Secondary School (Class 11th to 12th)	Unemployed/Retired/Homemaker		No Death	No Death	2nd dose	Covishield		Never	No	Not applicable to me												No
29	Female	Graduate and above	Unemployed/Retired/Homemaker		No Death	No Death	2nd dose	Covishield		Never	No	Not applicable to me												No
30	Male	Graduate and above	Unemployed/Retired/Homemaker		No Death	No Death	2nd dose	Covishield		Never	No	Not applicable to me												No
70	Female	Illiterate	Unemployed/Retired/Homemaker		No Death	No Death	2nd dose	Covaxin		Never	No	Not applicable to me												No
41	Female	Senior Secondary School (Class 11th to 12th)	Unemployed/Retired/Homemaker		No Death	No Death	2nd dose	Covishield		Never	No	Not applicable to me												No
32	Male	Senior Secondary School (Class 11th to 12th)	Private Job		No Death	No Death	2nd dose	Covishield		Never	No	Not applicable to me												No
65	Female	Illiterate	Unemployed/Retired/Homemaker		No Death	No Death	2nd dose	Covishield		Never	Yes						Joint or rheumatological diseases (Before COVID)							No
51	Female	Literate/Primary School Certificate (Class 1st to 5th)	Private Job		No Death	No Death	2nd dose	Covishield		Never	No	Not applicable to me												No
82	Male	Graduate and above	Unemployed/Retired/Homemaker		No Death	No Death	2nd dose	Covishield		Never	Yes		High BP (Before COVID)											No
50	Male	Middle School Certificate (Class 6th to 8th)	Private Job		No Death	No Death	2nd dose	Covishield		Never	Yes				Heart diseases (Before COVID)		Joint or rheumatological diseases (Before COVID)							No
67	Male	High School Certificate (Class 9th to 10th)	Unemployed/Retired/Homemaker		No Death	No Death	2nd dose	Covishield		Never	No	Not applicable to me												No
27	Female	Graduate and above	Unemployed/Retired/Homemaker		No Death	No Death	2nd dose	Covishield		Never	No	Not applicable to me												No
34	Female	Graduate and above	Unemployed/Retired/Homemaker		No Death	No Death	2nd dose	Covishield		Never	No	Not applicable to me												No
29	Female	Senior Secondary School (Class 11th to 12th)	Unemployed/Retired/Homemaker		No Death	No Death	2nd dose	Covishield		Never	No	Not applicable to me												No
72	Female	Illiterate	Unemployed/Retired/Homemaker		No Death	No Death	2nd dose	Covishield		Never	Yes						Joint or rheumatological diseases (Before COVID)							No
60	Female	High School Certificate (Class 9th to 10th)	Unemployed/Retired/Homemaker		No Death	No Death	2nd dose	Covishield		Never	Yes			Diabetes (Before COVID)										No
19	Female	Senior Secondary School (Class 11th to 12th)	Student		No Death	No Death	2nd dose	Covishield		Never	No	Not applicable to me												No
33	Male	Senior Secondary School (Class 11th to 12th)	Private Job		No Death	No Death	3rd dose / (booster)	Covishield		Never	No	Not applicable to me												No
35	Male	Graduate and above	Agriculture		No Death	No Death	2nd dose	Covishield		Never	No	Not applicable to me												Yes	Yes	Home isolation	Asymptomatic	Fever								No	Not applicable to me	Not applicable to me	No Symptoms						No Joint pain
38	Female	High School Certificate (Class 9th to 10th)	Unemployed/Retired/Homemaker		No Death	No Death	2nd dose	Covishield		Never	No	Not applicable to me												No
35	Female	Graduate and above	Unemployed/Retired/Homemaker		No Death	No Death	3rd dose / (booster)	Covishield		Never	No	Not applicable to me												No
41	Male	Senior Secondary School (Class 11th to 12th)	Agriculture		No Death	No Death	2nd dose	Covishield		Never	Yes		High BP (Before COVID)											Yes	Yes	Home isolation	Mild	Fever			Cough		Pain	Loss of smell		No	Not applicable to me	Not applicable to me	No Symptoms						No Joint pain
30	Female	Senior Secondary School (Class 11th to 12th)	Unemployed/Retired/Homemaker		No Death	No Death	2nd dose	Covishield		Never	No	Not applicable to me												No
60	Male	High School Certificate (Class 9th to 10th)	Agriculture		No Death	No Death	3rd dose / (booster)	Covishield		Never	No	Not applicable to me												No
35	Male	Graduate and above	Agriculture		No Death	No Death	2nd dose	Covishield		Never	No	Not applicable to me												No
23	Female	Senior Secondary School (Class 11th to 12th)	Unemployed/Retired/Homemaker		No Death	No Death	2nd dose	Covishield		Never	No	Not applicable to me												No
26	Female	Senior Secondary School (Class 11th to 12th)	Unemployed/Retired/Homemaker		No Death	No Death	2nd dose	Covishield		Never	No	Not applicable to me												No
18	Female	Graduate and above	Student		No Death	No Death	2nd dose	Covaxin		Never	No	Not applicable to me												No
49	Female	Literate/Primary School Certificate (Class 1st to 5th)	Unemployed/Retired/Homemaker		No Death	No Death	2nd dose	Covishield		Never	No	Not applicable to me												No
61	Male	Senior Secondary School (Class 11th to 12th)	Unemployed/Retired/Homemaker		No Death	No Death	2nd dose	Covaxin		Never	No	Not applicable to me												No
37	Female	Senior Secondary School (Class 11th to 12th)	Private Job		No Death	No Death	3rd dose / (booster)	Covaxin		Never	No	Not applicable to me												No
65	Male	Illiterate	Unemployed/Retired/Homemaker		No Death	No Death	3rd dose / (booster)	Covaxin		Never	Yes			Diabetes (Before COVID)										No
41	Female	Senior Secondary School (Class 11th to 12th)	Private Job		No Death	No Death	3rd dose / (booster)	Covishield		Once	No	Not applicable to me												Yes	Yes	Home isolation	Moderate or somewhat worse	Fever	Weakness	Breathlessness	Cough		Pain			Yes	Episodic (off and on)	More than 1 year		Weakness			Headache			Neck Joint
72	Male	High School Certificate (Class 9th to 10th)	Unemployed/Retired/Homemaker		No Death	No Death	3rd dose / (booster)	Covaxin		Never	No	Not applicable to me												No
27	Female	Middle School Certificate (Class 6th to 8th)	Unemployed/Retired/Homemaker		No Death	No Death	2nd dose	Covishield		Never	No	Not applicable to me												No
36	Male	High School Certificate (Class 9th to 10th)	Private Job		No Death	No Death	2nd dose	Covishield		Never	No	Not applicable to me												No
21	Female	Senior Secondary School (Class 11th to 12th)	Student		No Death	No Death	2nd dose	Covishield		Never	No	Not applicable to me												No
46	Male	Senior Secondary School (Class 11th to 12th)	Private Job		No Death	No Death	3rd dose / (booster)	Covishield		Once	No	Not applicable to me												Yes	Yes	Home isolation	Moderate or somewhat worse			Breathlessness			Pain			Yes	Episodic (off and on)	More than 1 year		Weakness	Weight loss				No Joint pain
32	Female	Middle School Certificate (Class 6th to 8th)	Unemployed/Retired/Homemaker		No Death	No Death	2nd dose	Covishield		Never	No	Not applicable to me												No
25	Male	Graduate and above	Private Job		No Death	No Death	2nd dose	Covaxin		Never	No	Not applicable to me												No
44	Female	Literate/Primary School Certificate (Class 1st to 5th)	Unemployed/Retired/Homemaker		No Death	No Death	2nd dose	Covishield		Never	No	Not applicable to me												No
40	Male	Senior Secondary School (Class 11th to 12th)	Business / Shop		No Death	No Death	2nd dose	Covishield		Never	No	Not applicable to me												No
81	Female	Illiterate	Unemployed/Retired/Homemaker		No Death	1	2nd dose	Covishield		Never	No	Not applicable to me												No
45	Female	Illiterate	Unemployed/Retired/Homemaker		No Death	No Death	3rd dose / (booster)	Covishield		Never	No	Not applicable to me												No
27	Male	Graduate and above	Private Job		No Death	No Death	2nd dose	Covaxin		Never	No	Not applicable to me												No
65	Male	High School Certificate (Class 9th to 10th)	Unemployed/Retired/Homemaker		No Death	No Death	3rd dose / (booster)	Covishield		Never	No	Not applicable to me												No
38	Female	Graduate and above	Unemployed/Retired/Homemaker		No Death	No Death	2nd dose	Covishield		Never	No	Not applicable to me												No
22	Male	Graduate and above	Student		No Death	No Death	2nd dose	Covishield		Never	No	Not applicable to me												No
48	Female	Literate/Primary School Certificate (Class 1st to 5th)	Unemployed/Retired/Homemaker		No Death	No Death	2nd dose	Covaxin		Never	Yes		High BP (Before COVID)				Joint or rheumatological diseases (Before COVID)							No
50	Female	Middle School Certificate (Class 6th to 8th)	Unemployed/Retired/Homemaker		No Death	No Death	2nd dose	Covishield		Never	No	Not applicable to me												No
32	Female	Middle School Certificate (Class 6th to 8th)	Unemployed/Retired/Homemaker		No Death	No Death	2nd dose	Covishield		Never	No	Not applicable to me												No
51	Male	Senior Secondary School (Class 11th to 12th)	Agriculture		No Death	No Death	2nd dose	Covishield		Never	No	Not applicable to me												No
55	Male	High School Certificate (Class 9th to 10th)	Business / Shop		No Death	No Death	2nd dose	Covaxin		Never	No	Not applicable to me												No
20	Male	Graduate and above	Private Job		No Death	No Death	2nd dose	Covishield		Never	No	Not applicable to me												No
23	Female	Senior Secondary School (Class 11th to 12th)	Student		No Death	No Death	2nd dose	Covishield		Never	No	Not applicable to me												No
20	Female	Senior Secondary School (Class 11th to 12th)	Student		No Death	No Death	2nd dose	Covishield		Never	No	Not applicable to me												No
24	Male	Senior Secondary School (Class 11th to 12th)	Student		No Death	No Death	2nd dose	Covishield		Never	No	Not applicable to me												No
28	Female	Graduate and above	Unemployed/Retired/Homemaker		No Death	No Death	2nd dose	Covishield		Never	No	Not applicable to me												No
39	Female	High School Certificate (Class 9th to 10th)	Unemployed/Retired/Homemaker		No Death	No Death	3rd dose / (booster)	Covishield		Never	No	Not applicable to me												No
81	Male	Illiterate	Unemployed/Retired/Homemaker		No Death	No Death	2nd dose	Covaxin		Never	No	Not applicable to me												No
86	Male	Literate/Primary School Certificate (Class 1st to 5th)	Unemployed/Retired/Homemaker		No Death	No Death	3rd dose / (booster)	Covishield		Never	No	Not applicable to me												No
45	Male	Literate/Primary School Certificate (Class 1st to 5th)	Private Job		No Death	No Death	2nd dose	Covishield		Never	Yes			Diabetes (Before COVID)										No
24	Female	Graduate and above	Unemployed/Retired/Homemaker		No Death	No Death	2nd dose	Covishield		Never	No	Not applicable to me												No
35	Female	Middle School Certificate (Class 6th to 8th)	Unemployed/Retired/Homemaker		No Death	No Death	2nd dose	Covishield		Never	No	Not applicable to me												No
25	Female	Graduate and above	Unemployed/Retired/Homemaker		No Death	No Death	2nd dose	Covishield		Never	No	Not applicable to me												No
30	Female	Senior Secondary School (Class 11th to 12th)	Unemployed/Retired/Homemaker		No Death	No Death	2nd dose	Covishield		Never	No	Not applicable to me												No
38	Male	Senior Secondary School (Class 11th to 12th)	Private Job		No Death	No Death	2nd dose	Covishield		Never	No	Not applicable to me												No
52	Female	Illiterate	Unemployed/Retired/Homemaker		No Death	No Death	3rd dose / (booster)	Covishield		Never	Yes		High BP (Before COVID)											No
63	Female	Illiterate	Unemployed/Retired/Homemaker		No Death	No Death	2nd dose	Covaxin		Never	Yes		High BP (Before COVID)											No
27	Female	Senior Secondary School (Class 11th to 12th)	Unemployed/Retired/Homemaker		No Death	No Death	2nd dose	Covishield		Never	No	Not applicable to me												No
57	Male	Graduate and above	Private Job		No Death	No Death	3rd dose / (booster)	Covishield		Never	No	Not applicable to me												No
30	Male	Senior Secondary School (Class 11th to 12th)	Government Job		No Death	No Death	2nd dose	Covishield		Never	No	Not applicable to me												No
28	Male	Senior Secondary School (Class 11th to 12th)	Agriculture		No Death	No Death	2nd dose	Covishield		Never	No	Not applicable to me												No
28	Female	High School Certificate (Class 9th to 10th)	Unemployed/Retired/Homemaker		No Death	No Death	2nd dose	Covishield		Never	No	Not applicable to me												No
62	Male	High School Certificate (Class 9th to 10th)	Unemployed/Retired/Homemaker		No Death	No Death	Can't say (Don't remember)	Don't know		Never	No	Not applicable to me												No
52	Female	High School Certificate (Class 9th to 10th)	Unemployed/Retired/Homemaker		No Death	No Death	2nd dose	Covishield		Never	No	Not applicable to me												No
27	Female	Senior Secondary School (Class 11th to 12th)	Unemployed/Retired/Homemaker		No Death	No Death	2nd dose	Covaxin		Never	No	Not applicable to me												No
60	Female	Illiterate	Unemployed/Retired/Homemaker		No Death	No Death	2nd dose	Covaxin		Never	No	Not applicable to me												No
60	Female	Illiterate	Unemployed/Retired/Homemaker		No Death	No Death	2nd dose	Covaxin		Never	No	Not applicable to me												No
25	Female	Graduate and above	Unemployed/Retired/Homemaker		No Death	No Death	3rd dose / (booster)	Covishield		Never	No	Not applicable to me												No
21	Male	Senior Secondary School (Class 11th to 12th)	Unemployed/Retired/Homemaker		No Death	No Death	3rd dose / (booster)	Covishield		Never	No	Not applicable to me												No
49	Female	Illiterate	Unemployed/Retired/Homemaker		No Death	No Death	3rd dose / (booster)	Covishield		Never	No	Not applicable to me												No
72	Male	Literate/Primary School Certificate (Class 1st to 5th)	Unemployed/Retired/Homemaker		No Death	No Death	2nd dose	Covaxin		Never	No	Not applicable to me												No
43	Female	Middle School Certificate (Class 6th to 8th)	Unemployed/Retired/Homemaker		No Death	No Death	2nd dose	Covishield		Never	No	Not applicable to me												No
51	Male	Middle School Certificate (Class 6th to 8th)	Unemployed/Retired/Homemaker		No Death	No Death	3rd dose / (booster)	Covishield		Never	No	Not applicable to me												No
46	Male	Senior Secondary School (Class 11th to 12th)	Business / Shop		No Death	No Death	3rd dose / (booster)	Covishield		Never	No	Not applicable to me												No
20	Female	Senior Secondary School (Class 11th to 12th)	Unemployed/Retired/Homemaker		No Death	No Death	2nd dose	Covishield		Never	No	Not applicable to me												No
60	Female	Illiterate	Unemployed/Retired/Homemaker		No Death	No Death	3rd dose / (booster)	Covishield		Never	No	Not applicable to me												No
61	Female	Illiterate	Unemployed/Retired/Homemaker		No Death	No Death	2nd dose	Covaxin		Never	Yes						Joint or rheumatological diseases (Before COVID)							No
63	Male	Middle School Certificate (Class 6th to 8th)	Unemployed/Retired/Homemaker		No Death	No Death	3rd dose / (booster)	Covishield		Never	No	Not applicable to me												No
24	Female	Graduate and above	Unemployed/Retired/Homemaker		No Death	No Death	3rd dose / (booster)	Covishield		Never	No	Not applicable to me												No
25	Female	Literate/Primary School Certificate (Class 1st to 5th)	Unemployed/Retired/Homemaker		No Death	No Death	2nd dose	Covishield		Never	No	Not applicable to me												No
65	Male	Literate/Primary School Certificate (Class 1st to 5th)	Unemployed/Retired/Homemaker		No Death	No Death	2nd dose	Covaxin		Never	Yes			Diabetes (Before COVID)										No
25	Female	Graduate and above	Unemployed/Retired/Homemaker		No Death	No Death	2nd dose	Covishield		Never	No	Not applicable to me												No
54	Female	Illiterate	Unemployed/Retired/Homemaker		No Death	No Death	3rd dose / (booster)	Covishield		Never	No	Not applicable to me												No
35	Female	Senior Secondary School (Class 11th to 12th)	Unemployed/Retired/Homemaker		No Death	No Death	2nd dose	Covishield		Never	No	Not applicable to me												No
28	Male	Middle School Certificate (Class 6th to 8th)	Business / Shop		No Death	No Death	2nd dose	Covishield		Never	No	Not applicable to me												No
56	Male	Illiterate	Agriculture		No Death	No Death	3rd dose / (booster)	Covishield		Never	Yes			Diabetes (Before COVID)										No
30	Male	Graduate and above	Private Job		No Death	No Death	3rd dose / (booster)	Covishield		Never	No	Not applicable to me												No
35	Female	Graduate and above	Unemployed/Retired/Homemaker		No Death	No Death	2nd dose	Covaxin		Never	No	Not applicable to me												No
65	Female	Illiterate	Unemployed/Retired/Homemaker		No Death	No Death	2nd dose	Don't know		Never	No	Not applicable to me												No
65	Female	Illiterate	Unemployed/Retired/Homemaker		No Death	No Death	3rd dose / (booster)	Covishield		Never	No	Not applicable to me												No
71	Male	High School Certificate (Class 9th to 10th)	Unemployed/Retired/Homemaker		No Death	No Death	2nd dose	Covaxin		Never	No	Not applicable to me												No
60	Female	Illiterate	Unemployed/Retired/Homemaker		No Death	No Death	2nd dose	Covaxin		Once	Yes		High BP (Before COVID)				Joint or rheumatological diseases (Before COVID)							No
26	Male	Graduate and above	Unemployed/Retired/Homemaker		No Death	No Death	2nd dose	Covishield		Never	No	Not applicable to me												No
23	Female	Senior Secondary School (Class 11th to 12th)	Unemployed/Retired/Homemaker		No Death	No Death	2nd dose	Covishield		Never	No	Not applicable to me												No
42	Male	Graduate and above	Private Job		No Death	No Death	2nd dose	Covaxin		Never	Yes												Accident	No
28	Female	High School Certificate (Class 9th to 10th)	Unemployed/Retired/Homemaker		No Death	No Death	2nd dose	Covishield		Never	No	Not applicable to me												Yes	Yes	Home isolation	Mild	Fever	Weakness					Loss of smell		No	Not applicable to me	Not applicable to me	No Symptoms						No Joint pain
24	Female	Graduate and above	Unemployed/Retired/Homemaker		No Death	No Death	2nd dose	Covishield		Never	No	Not applicable to me												No
27	Female	Senior Secondary School (Class 11th to 12th)	Unemployed/Retired/Homemaker		No Death	No Death	1st dose	Covishield		Never	No	Not applicable to me												No
31	Male	High School Certificate (Class 9th to 10th)	Agriculture		No Death	No Death	2nd dose	Covishield		Never	No	Not applicable to me												No
20	Male	Senior Secondary School (Class 11th to 12th)	Student		No Death	No Death	2nd dose	Covishield		Never	No	Not applicable to me												No
65	Female	Illiterate	Unemployed/Retired/Homemaker		No Death	No Death	2nd dose	Covishield		Never	Yes						Joint or rheumatological diseases (Before COVID)							No
33	Male	Senior Secondary School (Class 11th to 12th)	Private Job		No Death	No Death	2nd dose	Covishield		Never	No	Not applicable to me												No
53	Female	Illiterate	Unemployed/Retired/Homemaker		No Death	No Death	2nd dose	Covishield		Never	Yes		High BP (Before COVID)											No
24	Female	Middle School Certificate (Class 6th to 8th)	Unemployed/Retired/Homemaker		No Death	No Death	2nd dose	Covishield		Never	No	Not applicable to me												No
69	Male	Senior Secondary School (Class 11th to 12th)	Unemployed/Retired/Homemaker		No Death	No Death	2nd dose	Covishield		Never	Yes												paralysis	No
28	Female	High School Certificate (Class 9th to 10th)	Unemployed/Retired/Homemaker		No Death	No Death	2nd dose	Covishield		Never	No	Not applicable to me												No
20	Female	Senior Secondary School (Class 11th to 12th)	Unemployed/Retired/Homemaker		No Death	No Death	2nd dose	Covaxin		Never	No	Not applicable to me												No
52	Male	Illiterate	Private Job		No Death	No Death	2nd dose	Covishield		Never	No	Not applicable to me												No
31	Female	Middle School Certificate (Class 6th to 8th)	Unemployed/Retired/Homemaker		No Death	No Death	2nd dose	Covishield		Never	No	Not applicable to me												No
46	Male	High School Certificate (Class 9th to 10th)	Business / Shop		No Death	No Death	2nd dose	Covaxin		Never	No	Not applicable to me												No
33	Male	High School Certificate (Class 9th to 10th)	Other (please specify)	Labour	No Death	No Death	2nd dose	Covishield		Never	No	Not applicable to me												No
32	Female	High School Certificate (Class 9th to 10th)	Unemployed/Retired/Homemaker		No Death	No Death	2nd dose	Covishield		Never	No	Not applicable to me												No
38	Female	Literate/Primary School Certificate (Class 1st to 5th)	Unemployed/Retired/Homemaker		No Death	No Death	2nd dose	Don't know		Never	No	Not applicable to me												No
28	Female	High School Certificate (Class 9th to 10th)	Unemployed/Retired/Homemaker		No Death	No Death	2nd dose	Covishield		Never	No	Not applicable to me												No
36	Female	High School Certificate (Class 9th to 10th)	Unemployed/Retired/Homemaker		No Death	No Death	2nd dose	Covishield		Never	No	Not applicable to me												No
35	Male	Illiterate	Private Job		No Death	No Death	2nd dose	Covishield		Never	No	Not applicable to me												No
78	Male	Illiterate	Unemployed/Retired/Homemaker		No Death	No Death	2nd dose	Covaxin		Never	Yes						Joint or rheumatological diseases (Before COVID)							No
58	Female	Illiterate	Unemployed/Retired/Homemaker		No Death	No Death	3rd dose / (booster)	Covishield		Never	Yes		High BP (Before COVID)											No
34	Female	Graduate and above	Unemployed/Retired/Homemaker		No Death	No Death	2nd dose	Covishield		Never	No	Not applicable to me												No
40	Male	High School Certificate (Class 9th to 10th)	Agriculture		No Death	No Death	2nd dose	Covishield		Never	No	Not applicable to me												No
73	Female	Illiterate	Unemployed/Retired/Homemaker		No Death	No Death	2nd dose	Covaxin		Never	No	Not applicable to me												No
51	Male	Illiterate	Unemployed/Retired/Homemaker		No Death	No Death	2nd dose	Covishield		Never	Yes												Disabled	No
42	Male	Graduate and above	Agriculture		No Death	No Death	2nd dose	Covishield		Never	No	Not applicable to me												No
59	Female	Illiterate	Unemployed/Retired/Homemaker		No Death	No Death	2nd dose	Covishield		Never	Yes						Joint or rheumatological diseases (Before COVID)							No
27	Female	Middle School Certificate (Class 6th to 8th)	Unemployed/Retired/Homemaker		No Death	No Death	2nd dose	Covaxin		Never	No	Not applicable to me												No
61	Male	Illiterate	Unemployed/Retired/Homemaker		No Death	No Death	2nd dose	Covishield		Never	No	Not applicable to me												No
32	Female	High School Certificate (Class 9th to 10th)	Unemployed/Retired/Homemaker		No Death	No Death	3rd dose / (booster)	Covishield		Never	No	Not applicable to me												No
33	Female	Middle School Certificate (Class 6th to 8th)	Private Job		No Death	No Death	2nd dose	Covishield		Never	No	Not applicable to me												No
60	Female	Illiterate	Unemployed/Retired/Homemaker		No Death	No Death	2nd dose	Covaxin		Never	No	Not applicable to me												No
61	Male	Illiterate	Agriculture		No Death	No Death	2nd dose	Covaxin		Never	Yes						Joint or rheumatological diseases (Before COVID)							No
33	Female	High School Certificate (Class 9th to 10th)	Unemployed/Retired/Homemaker		No Death	No Death	2nd dose	Covishield		Never	No	Not applicable to me												No
22	Female	High School Certificate (Class 9th to 10th)	Unemployed/Retired/Homemaker		No Death	No Death	2nd dose	Covishield		Never	No	Not applicable to me												No
20	Female	Senior Secondary School (Class 11th to 12th)	Student		No Death	No Death	2nd dose	Covishield		Never	No	Not applicable to me												No
42	Male	Senior Secondary School (Class 11th to 12th)	Agriculture		No Death	No Death	2nd dose	Covishield		Never	No	Not applicable to me												No
32	Male	Graduate and above	Government Job		No Death	No Death	2nd dose	Covishield		Never	No	Not applicable to me												No
23	Male	Senior Secondary School (Class 11th to 12th)	Business / Shop		No Death	No Death	2nd dose	Covishield		Never	No	Not applicable to me												No
63	Male	Middle School Certificate (Class 6th to 8th)	Unemployed/Retired/Homemaker		No Death	No Death	2nd dose	Covishield		Never	No	Not applicable to me												No
33	Male	High School Certificate (Class 9th to 10th)	Government Job		No Death	No Death	2nd dose	Covishield		Never	No	Not applicable to me												No
37	Female	Middle School Certificate (Class 6th to 8th)	Unemployed/Retired/Homemaker		No Death	No Death	3rd dose / (booster)	Covishield		Never	No	Not applicable to me												No
51	Female	Middle School Certificate (Class 6th to 8th)	Unemployed/Retired/Homemaker		No Death	No Death	2nd dose	Covishield		Never	No	Not applicable to me												No
43	Female	Middle School Certificate (Class 6th to 8th)	Unemployed/Retired/Homemaker		No Death	No Death	2nd dose	Covishield		Never	No	Not applicable to me												No
46	Female	High School Certificate (Class 9th to 10th)	Unemployed/Retired/Homemaker		No Death	No Death	2nd dose	Don't know		Never	No	Not applicable to me												No
41	Male	Senior Secondary School (Class 11th to 12th)	Other (please specify)	Labour	No Death	No Death	3rd dose / (booster)	Covishield		Never	No	Not applicable to me												No
21	Male	Senior Secondary School (Class 11th to 12th)	Private Job		No Death	No Death	2nd dose	Covaxin		Never	No	Not applicable to me												No
89	Female	Illiterate	Unemployed/Retired/Homemaker		No Death	No Death	3rd dose / (booster)	Covishield		Never	Yes						Joint or rheumatological diseases (Before COVID)							No
55	Female	Illiterate	Unemployed/Retired/Homemaker		No Death	No Death	2nd dose	Covaxin		Never	No	Not applicable to me												No
45	Male	Senior Secondary School (Class 11th to 12th)	Private Job		No Death	No Death	2nd dose	Covishield		Never	Yes		High BP (Before COVID)											Yes	Yes	Hospital ward	Moderate or somewhat worse	Fever	Weakness			Headache		Loss of smell		Yes	Ongoing or continuous	More than 1 year		Weakness					No Joint pain
50	Male	Senior Secondary School (Class 11th to 12th)	Unemployed/Retired/Homemaker		No Death	No Death	2nd dose	Covaxin		Never	No	Not applicable to me												No
69	Female	Illiterate	Unemployed/Retired/Homemaker		No Death	No Death	3rd dose / (booster)	Covishield		Never	No	Not applicable to me												No
40	Female	Literate/Primary School Certificate (Class 1st to 5th)	Unemployed/Retired/Homemaker		No Death	No Death	2nd dose	Covaxin		Once	Yes		High BP (Before COVID)											No
34	Female	Graduate and above	Unemployed/Retired/Homemaker		No Death	No Death	2nd dose	Covishield		Never	No	Not applicable to me												No
60	Male	Illiterate	Unemployed/Retired/Homemaker		No Death	No Death	2nd dose	Don't know		Never	Yes					Asthma/Lungs diseases (Before COVID)								No
72	Male	Illiterate	Unemployed/Retired/Homemaker		No Death	No Death	3rd dose / (booster)	Covishield		Never	No	Not applicable to me												No
76	Female	Illiterate	Unemployed/Retired/Homemaker		No Death	No Death	2nd dose	Covishield		Never	Yes		High BP (Before COVID)											No
28	Female	Literate/Primary School Certificate (Class 1st to 5th)	Unemployed/Retired/Homemaker		No Death	No Death	2nd dose	Covishield		Never	No	Not applicable to me												No
95	Female	Illiterate	Unemployed/Retired/Homemaker		No Death	No Death	2nd dose	Covaxin		Never	No	Not applicable to me												No
35	Male	High School Certificate (Class 9th to 10th)	Private Job		No Death	No Death	2nd dose	Covishield		Never	No	Not applicable to me												No
32	Male	Senior Secondary School (Class 11th to 12th)	Private Job		No Death	No Death	3rd dose / (booster)	Covishield		Never	No	Not applicable to me												No
57	Male	Middle School Certificate (Class 6th to 8th)	Agriculture		No Death	1	3rd dose / (booster)	Covishield		Never	Yes			Diabetes (Before COVID)										Yes	Yes	Home isolation	Mild	Fever	Weakness							No	Not applicable to me	Not applicable to me	No Symptoms						No Joint pain
37	Female	Graduate and above	Unemployed/Retired/Homemaker		No Death	No Death	3rd dose / (booster)	Covaxin		Never	Yes												Arthritis	Yes	Yes	Home isolation	Mild	Fever			Cough					No	Not applicable to me	Not applicable to me	No Symptoms						No Joint pain
48	Male	High School Certificate (Class 9th to 10th)	Private Job		No Death	No Death	2nd dose	Covishield		Never	No	Not applicable to me												Yes	Yes	Home isolation	Mild	Fever	Weakness							No	Not applicable to me	Not applicable to me	No Symptoms						No Joint pain
23	Female	Middle School Certificate (Class 6th to 8th)	Unemployed/Retired/Homemaker		No Death	No Death	2nd dose	Covishield		Never	No	Not applicable to me												No
25	Male	High School Certificate (Class 9th to 10th)	Other (please specify)	Labour	No Death	No Death	2nd dose	Covishield		Never	No	Not applicable to me												No
23	Female	Senior Secondary School (Class 11th to 12th)	Student		No Death	No Death	2nd dose	Covishield		Never	No	Not applicable to me												No
25	Male	High School Certificate (Class 9th to 10th)	Unemployed/Retired/Homemaker		No Death	No Death	2nd dose	Covishield		Never	No	Not applicable to me												No
18	Male	High School Certificate (Class 9th to 10th)	Student		No Death	No Death	2nd dose	Covishield		Never	No	Not applicable to me												Yes	Yes	Home isolation	Mild	Fever								No	Not applicable to me	Not applicable to me	No Symptoms						No Joint pain
19	Male	High School Certificate (Class 9th to 10th)	Unemployed/Retired/Homemaker		No Death	No Death	2nd dose	Covishield		Never	No	Not applicable to me												No
49	Female	Illiterate	Unemployed/Retired/Homemaker		No Death	No Death	2nd dose	Covishield		Never	No	Not applicable to me												No
36	Female	Literate/Primary School Certificate (Class 1st to 5th)	Unemployed/Retired/Homemaker		No Death	No Death	2nd dose	Covishield		Never	No	Not applicable to me												No
52	Male	High School Certificate (Class 9th to 10th)	Unemployed/Retired/Homemaker		No Death	No Death	2nd dose	Covishield		Never	No	Not applicable to me												No
21	Female	Senior Secondary School (Class 11th to 12th)	Unemployed/Retired/Homemaker		No Death	No Death	2nd dose	Covishield		Never	No	Not applicable to me												No
38	Male	Middle School Certificate (Class 6th to 8th)	Business / Shop		No Death	No Death	2nd dose	Covishield		Never	No	Not applicable to me												No
23	Male	Senior Secondary School (Class 11th to 12th)	Student		No Death	No Death	2nd dose	Covishield		Never	No	Not applicable to me												No
78	Male	Illiterate	Unemployed/Retired/Homemaker		No Death	No Death	2nd dose	Covishield		Never	Yes		High BP (Before COVID)				Joint or rheumatological diseases (Before COVID)							No
41	Female	High School Certificate (Class 9th to 10th)	Unemployed/Retired/Homemaker		No Death	No Death	2nd dose	Covishield		Never	No	Not applicable to me												No
40	Female	Literate/Primary School Certificate (Class 1st to 5th)	Unemployed/Retired/Homemaker		No Death	No Death	2nd dose	Covishield		Never	No	Not applicable to me												No
29	Female	Graduate and above	Unemployed/Retired/Homemaker		No Death	No Death	2nd dose	Covishield		Never	No	Not applicable to me												No
55	Male	Middle School Certificate (Class 6th to 8th)	Agriculture		No Death	No Death	2nd dose	Covishield		Never	No	Not applicable to me												No
32	Male	Senior Secondary School (Class 11th to 12th)	Government Job		No Death	No Death	2nd dose	Don't know		Never	No	Not applicable to me												No
20	Male	Graduate and above	Unemployed/Retired/Homemaker		No Death	No Death	2nd dose	Covishield		Never	No	Not applicable to me												No
28	Female	Literate/Primary School Certificate (Class 1st to 5th)	Unemployed/Retired/Homemaker		No Death	No Death	1st dose	Covaxin		Never	No	Not applicable to me												No
32	Female	Senior Secondary School (Class 11th to 12th)	Unemployed/Retired/Homemaker		No Death	No Death	2nd dose	Covishield		Never	No	Not applicable to me												No
34	Male	Literate/Primary School Certificate (Class 1st to 5th)	Agriculture		No Death	No Death	2nd dose	Covaxin		Never	No	Not applicable to me												No
19	Female	Senior Secondary School (Class 11th to 12th)	Student		No Death	No Death	2nd dose	Covaxin		Never	No	Not applicable to me												No
34	Male	Graduate and above	Government Job		No Death	No Death	2nd dose	Covaxin		Never	No	Not applicable to me												No
20	Male	Senior Secondary School (Class 11th to 12th)	Student		No Death	No Death	2nd dose	Covishield		Never	No	Not applicable to me												No
65	Female	Literate/Primary School Certificate (Class 1st to 5th)	Unemployed/Retired/Homemaker		1	No Death	2nd dose	Covishield		Never	Yes		High BP (Before COVID)	Diabetes (Before COVID)										No
24	Male	Graduate and above	Business / Shop		No Death	No Death	2nd dose	Covishield		Never	No	Not applicable to me												No
30	Female	Graduate and above	Unemployed/Retired/Homemaker		No Death	No Death	2nd dose	Covishield		Never	No	Not applicable to me												No
42	Female	Middle School Certificate (Class 6th to 8th)	Unemployed/Retired/Homemaker		No Death	No Death	2nd dose	Covishield		Never	No	Not applicable to me												No
46	Female	High School Certificate (Class 9th to 10th)	Unemployed/Retired/Homemaker		No Death	No Death	2nd dose	Covishield		Never	No	Not applicable to me												No
34	Female	Graduate and above	Unemployed/Retired/Homemaker		No Death	No Death	2nd dose	Covaxin		Never	No	Not applicable to me												No
30	Male	Senior Secondary School (Class 11th to 12th)	Agriculture		No Death	No Death	2nd dose	Covishield		Never	No	Not applicable to me												No
80	Female	Literate/Primary School Certificate (Class 1st to 5th)	Unemployed/Retired/Homemaker		No Death	No Death	2nd dose	Covishield		Never	Yes		High BP (Before COVID)											No
45	Male	Literate/Primary School Certificate (Class 1st to 5th)	Other (please specify)	Contractor Civil	No Death	No Death	2nd dose	Covishield		Never	No	Not applicable to me												No
32	Male	Senior Secondary School (Class 11th to 12th)	Unemployed/Retired/Homemaker		No Death	No Death	2nd dose	Covishield		Never	No	Not applicable to me												Yes	Yes	Home isolation	Mild				Cough					No	Not applicable to me	Not applicable to me	No Symptoms						No Joint pain
50	Female	Illiterate	Unemployed/Retired/Homemaker		No Death	No Death	2nd dose	Covaxin		Never	Yes						Joint or rheumatological diseases (Before COVID)							No
86	Male	Middle School Certificate (Class 6th to 8th)	Unemployed/Retired/Homemaker		No Death	No Death	1st dose	Covishield		Never	Yes		High BP (Before COVID)			Asthma/Lungs diseases (Before COVID)								No
20	Male	Senior Secondary School (Class 11th to 12th)	Unemployed/Retired/Homemaker		No Death	No Death	2nd dose	Covishield		Never	No	Not applicable to me												No
19	Male	Senior Secondary School (Class 11th to 12th)	Student		No Death	No Death	2nd dose	Covishield		Never	No	Not applicable to me												No
48	Female	Literate/Primary School Certificate (Class 1st to 5th)	Unemployed/Retired/Homemaker		No Death	No Death	2nd dose	Covishield		Never	No	Not applicable to me												No
50	Male	High School Certificate (Class 9th to 10th)	Agriculture		No Death	No Death	2nd dose	Covishield		Never	No	Not applicable to me												No
44	Male	Senior Secondary School (Class 11th to 12th)	Agriculture		No Death	No Death	2nd dose	Covishield		Never	No	Not applicable to me												No
22	Female	Senior Secondary School (Class 11th to 12th)	Student		No Death	No Death	2nd dose	Covishield		Never	No	Not applicable to me												No
40	Male	Senior Secondary School (Class 11th to 12th)	Agriculture		No Death	No Death	2nd dose	Covishield		Never	No	Not applicable to me												No
35	Female	Middle School Certificate (Class 6th to 8th)	Unemployed/Retired/Homemaker		No Death	No Death	2nd dose	Covishield		Never	No	Not applicable to me												No
48	Male	Literate/Primary School Certificate (Class 1st to 5th)	Unemployed/Retired/Homemaker		No Death	No Death	2nd dose	Covishield		Never	No	Not applicable to me												No
66	Female	High School Certificate (Class 9th to 10th)	Unemployed/Retired/Homemaker		No Death	No Death	2nd dose	Covaxin		Never	Yes								Kidney disease (Before COVID)					No
40	Male	Middle School Certificate (Class 6th to 8th)	Other (please specify)	Labour	No Death	No Death	2nd dose	Covishield		Never	No	Not applicable to me												No
20	Male	Senior Secondary School (Class 11th to 12th)	Student		No Death	No Death	2nd dose	Covishield		Never	No	Not applicable to me												No
30	Female	High School Certificate (Class 9th to 10th)	Unemployed/Retired/Homemaker		No Death	No Death	2nd dose	Covaxin		Never	No	Not applicable to me												No
42	Female	High School Certificate (Class 9th to 10th)	Unemployed/Retired/Homemaker		No Death	No Death	2nd dose	Covishield		Never	No	Not applicable to me												No
19	Male	Senior Secondary School (Class 11th to 12th)	Student		No Death	No Death	2nd dose	Covishield		Never	No	Not applicable to me												No
18	Female	Senior Secondary School (Class 11th to 12th)	Student		No Death	No Death	2nd dose	Covaxin		Never	No	Not applicable to me												No
30	Male	Senior Secondary School (Class 11th to 12th)	Agriculture		No Death	No Death	2nd dose	Covaxin		Never	No	Not applicable to me												No
45	Male	Senior Secondary School (Class 11th to 12th)	Agriculture		No Death	No Death	2nd dose	Covishield		Never	No	Not applicable to me												No
21	Male	Graduate and above	Student		No Death	No Death	2nd dose	Covishield		Never	No	Not applicable to me												No
25	Male	Graduate and above	Student		No Death	No Death	2nd dose	Covaxin		Never	No	Not applicable to me												No
22	Female	High School Certificate (Class 9th to 10th)	Unemployed/Retired/Homemaker		No Death	No Death	2nd dose	Covishield		Never	No	Not applicable to me												No
35	Male	Senior Secondary School (Class 11th to 12th)	Private Job		No Death	No Death	2nd dose	Covaxin		Never	No	Not applicable to me												No
48	Female	Middle School Certificate (Class 6th to 8th)	Unemployed/Retired/Homemaker		No Death	No Death	2nd dose	Covishield		Never	No	Not applicable to me												No
38	Female	High School Certificate (Class 9th to 10th)	Unemployed/Retired/Homemaker		No Death	No Death	2nd dose	Covaxin		Never	No	Not applicable to me												No
75	Female	Literate/Primary School Certificate (Class 1st to 5th)	Unemployed/Retired/Homemaker		No Death	No Death	2nd dose	Covishield		Never	No	Not applicable to me												No
26	Male	Senior Secondary School (Class 11th to 12th)	Unemployed/Retired/Homemaker		No Death	No Death	2nd dose	Covishield		Never	No	Not applicable to me												No
43	Male	High School Certificate (Class 9th to 10th)	Agriculture		No Death	No Death	2nd dose	Covaxin		Never	No	Not applicable to me												No
40	Male	Senior Secondary School (Class 11th to 12th)	Private Job		No Death	No Death	2nd dose	Covaxin		Never	No	Not applicable to me												No
24	Male	Senior Secondary School (Class 11th to 12th)	Private Job		No Death	No Death	2nd dose	Covishield		Never	No	Not applicable to me												No
47	Female	Literate/Primary School Certificate (Class 1st to 5th)	Unemployed/Retired/Homemaker		No Death	No Death	2nd dose	Covishield		Never	No	Not applicable to me												No
40	Female	Graduate and above	Unemployed/Retired/Homemaker		No Death	No Death	2nd dose	Covaxin		Never	No	Not applicable to me												No
55	Female	Literate/Primary School Certificate (Class 1st to 5th)	Unemployed/Retired/Homemaker		No Death	No Death	3rd dose / (booster)	Covaxin		Never	Yes		High BP (Before COVID)											No
26	Female	Middle School Certificate (Class 6th to 8th)	Unemployed/Retired/Homemaker		No Death	No Death	2nd dose	Covishield		Never	No	Not applicable to me												No
48	Male	Graduate and above	Agriculture		No Death	No Death	2nd dose	Covaxin		Never	No	Not applicable to me												No
21	Male	Graduate and above	Student		No Death	No Death	3rd dose / (booster)	Covishield		Never	No	Not applicable to me												No
28	Male	High School Certificate (Class 9th to 10th)	Unemployed/Retired/Homemaker		No Death	No Death	2nd dose	Covishield		Never	No	Not applicable to me												No
60	Female	Illiterate	Unemployed/Retired/Homemaker		No Death	No Death	3rd dose / (booster)	Covaxin		Never	Yes		High BP (Before COVID)	Diabetes (Before COVID)			Joint or rheumatological diseases (Before COVID)							No
54	Male	Literate/Primary School Certificate (Class 1st to 5th)	Unemployed/Retired/Homemaker		No Death	No Death	2nd dose	Covaxin		Never	Yes				Heart diseases (Before COVID)									No
40	Female	High School Certificate (Class 9th to 10th)	Unemployed/Retired/Homemaker		No Death	No Death	3rd dose / (booster)	Covishield		Never	No	Not applicable to me												No
63	Female	Illiterate	Unemployed/Retired/Homemaker		No Death	No Death	2nd dose	Covishield		Never	No	Not applicable to me												No
60	Male	Graduate and above	Agriculture		No Death	No Death	2nd dose	Covaxin		Never	Yes				Heart diseases (Before COVID)									No
26	Female	Middle School Certificate (Class 6th to 8th)	Unemployed/Retired/Homemaker		No Death	No Death	2nd dose	Covishield		Never	No	Not applicable to me												No
25	Male	Graduate and above	Government Job		No Death	No Death	3rd dose / (booster)	Covishield		Never	No	Not applicable to me												No
28	Male	Senior Secondary School (Class 11th to 12th)	Private Job		No Death	No Death	3rd dose / (booster)	Covishield		Never	No	Not applicable to me												No
88	Female	Illiterate	Unemployed/Retired/Homemaker		No Death	No Death	2nd dose	Covaxin		Never	Yes		High BP (Before COVID)											No
60	Female	Middle School Certificate (Class 6th to 8th)	Unemployed/Retired/Homemaker		No Death	No Death	3rd dose / (booster)	Covishield		Never	No	Not applicable to me												No
81	Female	Illiterate	Unemployed/Retired/Homemaker		No Death	No Death	3rd dose / (booster)	Covishield		Never	Yes						Joint or rheumatological diseases (Before COVID)							No
38	Female	Middle School Certificate (Class 6th to 8th)	Unemployed/Retired/Homemaker		No Death	No Death	2nd dose	Covishield		Never	Yes		High BP (Before COVID)											No
32	Female	Literate/Primary School Certificate (Class 1st to 5th)	Unemployed/Retired/Homemaker		No Death	No Death	2nd dose	Covaxin		Never	Yes		High BP (Before COVID)											No
90	Male	Literate/Primary School Certificate (Class 1st to 5th)	Unemployed/Retired/Homemaker		No Death	No Death	2nd dose	Covaxin		Never	Yes		High BP (Before COVID)				Joint or rheumatological diseases (Before COVID)							No
50	Male	Middle School Certificate (Class 6th to 8th)	Other (please specify)	Labour	No Death	No Death	2nd dose	Covishield		Never	No	Not applicable to me												No
32	Female	High School Certificate (Class 9th to 10th)	Unemployed/Retired/Homemaker		No Death	No Death	2nd dose	Covishield		Never	No	Not applicable to me												No
38	Male	High School Certificate (Class 9th to 10th)	Agriculture		No Death	No Death	2nd dose	Covaxin		Never	No	Not applicable to me												No
53	Male	Middle School Certificate (Class 6th to 8th)	Agriculture		No Death	No Death	Can't say (Don't remember)	Don't know		Never	No	Not applicable to me												No
34	Female	High School Certificate (Class 9th to 10th)	Unemployed/Retired/Homemaker		No Death	No Death	2nd dose	Covaxin		Never	No	Not applicable to me												No
22	Female	Senior Secondary School (Class 11th to 12th)	Unemployed/Retired/Homemaker		No Death	No Death	2nd dose	Covishield		Never	No	Not applicable to me												No
55	Female	Middle School Certificate (Class 6th to 8th)	Unemployed/Retired/Homemaker		No Death	No Death	2nd dose	Don't know		Never	No	Not applicable to me												No
42	Male	High School Certificate (Class 9th to 10th)	Agriculture		No Death	No Death	2nd dose	Covaxin		Never	No	Not applicable to me												No
26	Male	Senior Secondary School (Class 11th to 12th)	Private Job		No Death	No Death	2nd dose	Covishield		Never	No	Not applicable to me												No
85	Female	Illiterate	Unemployed/Retired/Homemaker		No Death	No Death	2nd dose	Covishield		Never	Yes		High BP (Before COVID)											No
33	Female	Senior Secondary School (Class 11th to 12th)	Unemployed/Retired/Homemaker		No Death	No Death	3rd dose / (booster)	Covishield		Never	No	Not applicable to me												No
49	Female	Middle School Certificate (Class 6th to 8th)	Unemployed/Retired/Homemaker		No Death	No Death	3rd dose / (booster)	Covishield		Never	No	Not applicable to me												No
36	Male	High School Certificate (Class 9th to 10th)	Business / Shop		No Death	No Death	3rd dose / (booster)	Covishield		Never	No	Not applicable to me												No
51	Male	Middle School Certificate (Class 6th to 8th)	Private Job		No Death	No Death	2nd dose	Covishield		Never	No	Not applicable to me												No
63	Female	Illiterate	Unemployed/Retired/Homemaker		No Death	No Death	3rd dose / (booster)	Covaxin		Never	No	Not applicable to me												No
23	Male	Graduate and above	Private Job		No Death	No Death	3rd dose / (booster)	Covishield		Never	No	Not applicable to me												No
18	Female	Senior Secondary School (Class 11th to 12th)	Unemployed/Retired/Homemaker		No Death	No Death	2nd dose	Covaxin		Never	No	Not applicable to me												No
36	Female	High School Certificate (Class 9th to 10th)	Unemployed/Retired/Homemaker		No Death	No Death	3rd dose / (booster)	Covishield		Never	No	Not applicable to me												No
32	Female	High School Certificate (Class 9th to 10th)	Unemployed/Retired/Homemaker		No Death	No Death	2nd dose	Covishield		Never	No	Not applicable to me												No
35	Female	High School Certificate (Class 9th to 10th)	Unemployed/Retired/Homemaker		No Death	No Death	2nd dose	Covaxin		Never	Yes												Cervical	No
26	Female	Graduate and above	Unemployed/Retired/Homemaker		No Death	No Death	3rd dose / (booster)	Covishield		Never	No	Not applicable to me												No
38	Male	High School Certificate (Class 9th to 10th)	Business / Shop		No Death	No Death	3rd dose / (booster)	Covishield		Never	No	Not applicable to me												No
68	Male	Middle School Certificate (Class 6th to 8th)	Unemployed/Retired/Homemaker		No Death	No Death	2nd dose	Covishield		Never	Yes		High BP (Before COVID)											No
24	Female	Literate/Primary School Certificate (Class 1st to 5th)	Unemployed/Retired/Homemaker		No Death	No Death	2nd dose	Covaxin		Never	No	Not applicable to me												No
31	Male	Senior Secondary School (Class 11th to 12th)	Government Job		No Death	No Death	3rd dose / (booster)	Covishield		Never	No	Not applicable to me												No
26	Male	Middle School Certificate (Class 6th to 8th)	Unemployed/Retired/Homemaker		No Death	No Death	2nd dose	Covishield		Never	No	Not applicable to me												No
51	Female	Illiterate	Unemployed/Retired/Homemaker		No Death	No Death	2nd dose	Covishield		Never	No	Not applicable to me												No
50	Female	High School Certificate (Class 9th to 10th)	Unemployed/Retired/Homemaker		No Death	No Death	2nd dose	Covishield		Once	No	Not applicable to me												Yes	Yes	Home isolation	Mild	Fever	Weakness	Breathlessness	Cough			Loss of smell		Yes	Episodic (off and on)	More than 1 year		Weakness	Weight loss						Shoulder Joint	Elbow Joint
52	Male	Middle School Certificate (Class 6th to 8th)	Unemployed/Retired/Homemaker		No Death	No Death	2nd dose	Covishield		Never	No	Not applicable to me												No
19	Male	Middle School Certificate (Class 6th to 8th)	Unemployed/Retired/Homemaker		No Death	No Death	2nd dose	Covishield		Never	No	Not applicable to me												No
99	Female	Illiterate	Unemployed/Retired/Homemaker		No Death	No Death	1st dose	Covishield		Never	Yes						Joint or rheumatological diseases (Before COVID)							No
33	Male	Senior Secondary School (Class 11th to 12th)	Government Job		No Death	No Death	2nd dose	Covishield		Never	No	Not applicable to me												No
28	Male	Senior Secondary School (Class 11th to 12th)	Agriculture		No Death	No Death	2nd dose	Covishield		Never	No	Not applicable to me												Yes	Yes	Hospital ward	Mild	Fever	Weakness	Breathlessness						No	Not applicable to me	Not applicable to me	No Symptoms						No Joint pain
46	Female	Illiterate	Unemployed/Retired/Homemaker		No Death	No Death	2nd dose	Covishield		Never	No	Not applicable to me												No
75	Female	Literate/Primary School Certificate (Class 1st to 5th)	Unemployed/Retired/Homemaker		No Death	No Death	3rd dose / (booster)	Covishield		Never	Yes		High BP (Before COVID)				Joint or rheumatological diseases (Before COVID)							No
29	Female	Senior Secondary School (Class 11th to 12th)	Unemployed/Retired/Homemaker		No Death	No Death	2nd dose	Covishield		Never	No	Not applicable to me												No
47	Male	Middle School Certificate (Class 6th to 8th)	Agriculture		No Death	No Death	2nd dose	Covishield		Never	No	Not applicable to me												No
34	Female	High School Certificate (Class 9th to 10th)	Unemployed/Retired/Homemaker		No Death	No Death	2nd dose	Covishield		Never	No	Not applicable to me												No
65	Male	Literate/Primary School Certificate (Class 1st to 5th)	Unemployed/Retired/Homemaker		No Death	No Death	2nd dose	Covishield		Never	No	Not applicable to me												No
66	Female	Illiterate	Unemployed/Retired/Homemaker		No Death	No Death	2nd dose	Covishield		Never	No	Not applicable to me												No
22	Male	Senior Secondary School (Class 11th to 12th)	Unemployed/Retired/Homemaker		No Death	No Death	2nd dose	Covishield		Never	No	Not applicable to me												No
30	Male	Senior Secondary School (Class 11th to 12th)	Private Job		No Death	No Death	2nd dose	Covishield		Never	No	Not applicable to me												No
20	Female	Graduate and above	Unemployed/Retired/Homemaker		No Death	No Death	3rd dose / (booster)	Covaxin		Never	No	Not applicable to me												No
28	Male	Senior Secondary School (Class 11th to 12th)	Private Job		No Death	No Death	2nd dose	Covishield		Never	No	Not applicable to me												No
56	Male	Middle School Certificate (Class 6th to 8th)	Unemployed/Retired/Homemaker		No Death	No Death	2nd dose	Covishield		Never	No	Not applicable to me												No
60	Female	Illiterate	Unemployed/Retired/Homemaker		No Death	No Death	2nd dose	Covishield		Never	No	Not applicable to me												No
26	Female	Graduate and above	Unemployed/Retired/Homemaker		No Death	No Death	3rd dose / (booster)	Covaxin		Never	Yes												Cervical	No
43	Female	Middle School Certificate (Class 6th to 8th)	Unemployed/Retired/Homemaker		No Death	No Death	2nd dose	Covishield		Never	No	Not applicable to me												No
50	Male	Senior Secondary School (Class 11th to 12th)	Business / Shop		No Death	No Death	3rd dose / (booster)	Covaxin		Never	No	Not applicable to me												No
52	Male	Middle School Certificate (Class 6th to 8th)	Private Job		No Death	No Death	2nd dose	Covishield		Never	No	Not applicable to me												No
40	Female	High School Certificate (Class 9th to 10th)	Unemployed/Retired/Homemaker		No Death	No Death	3rd dose / (booster)	Covaxin		Never	No	Not applicable to me												No
80	Female	Illiterate	Unemployed/Retired/Homemaker		No Death	No Death	3rd dose / (booster)	Covaxin		Never	Yes						Joint or rheumatological diseases (Before COVID)							No
85	Male	Senior Secondary School (Class 11th to 12th)	Unemployed/Retired/Homemaker		No Death	No Death	3rd dose / (booster)	Covaxin		Never	Yes		High BP (Before COVID)				Joint or rheumatological diseases (Before COVID)							No
23	Female	Graduate and above	Unemployed/Retired/Homemaker		No Death	No Death	2nd dose	Covishield		Never	No	Not applicable to me												No
61	Female	Illiterate	Unemployed/Retired/Homemaker		No Death	No Death	2nd dose	Covishield		Never	Yes												Low BP	No
64	Male	High School Certificate (Class 9th to 10th)	Agriculture		No Death	No Death	2nd dose	Covishield		Never	Yes		High BP (Before COVID)											No
40	Female	Senior Secondary School (Class 11th to 12th)	Other (please specify)	Asha	No Death	No Death	3rd dose / (booster)	Covishield		Never	No	Not applicable to me												No
26	Female	Graduate and above	Unemployed/Retired/Homemaker		No Death	No Death	2nd dose	Covishield		Never	No	Not applicable to me												No
20	Female	Senior Secondary School (Class 11th to 12th)	Unemployed/Retired/Homemaker		No Death	No Death	2nd dose	Covishield		Never	No	Not applicable to me												No
26	Male	Graduate and above	Private Job		No Death	No Death	2nd dose	Covishield		Never	No	Not applicable to me												No
23	Female	Senior Secondary School (Class 11th to 12th)	Student		No Death	No Death	2nd dose	Covishield		Never	No	Not applicable to me												No
21	Male	Graduate and above	Unemployed/Retired/Homemaker		No Death	No Death	2nd dose	Covishield		Never	No	Not applicable to me												No
44	Male	Senior Secondary School (Class 11th to 12th)	Private Job		No Death	No Death	2nd dose	Covishield		Never	No	Not applicable to me												No
22	Female	Graduate and above	Unemployed/Retired/Homemaker		No Death	No Death	2nd dose	Covishield		Never	No	Not applicable to me												No
23	Female	High School Certificate (Class 9th to 10th)	Unemployed/Retired/Homemaker		No Death	No Death	2nd dose	Covishield		Never	No	Not applicable to me												No
37	Female	High School Certificate (Class 9th to 10th)	Private Job		No Death	No Death	3rd dose / (booster)	Covishield		Never	No	Not applicable to me												No
24	Male	Graduate and above	Unemployed/Retired/Homemaker		No Death	No Death	2nd dose	Covishield		Never	No	Not applicable to me												No
45	Female	Literate/Primary School Certificate (Class 1st to 5th)	Unemployed/Retired/Homemaker		No Death	No Death	3rd dose / (booster)	Covishield		Never	No	Not applicable to me												No
23	Male	Senior Secondary School (Class 11th to 12th)	Student		No Death	No Death	2nd dose	Covishield		Never	No	Not applicable to me												No
54	Female	Illiterate	Unemployed/Retired/Homemaker		No Death	No Death	2nd dose	Covishield		Never	No	Not applicable to me												No
25	Female	High School Certificate (Class 9th to 10th)	Unemployed/Retired/Homemaker		No Death	No Death	2nd dose	Covishield		Never	No	Not applicable to me												No
56	Female	Illiterate	Unemployed/Retired/Homemaker		No Death	No Death	2nd dose	Covishield		Never	Yes										History of thyroid disease (Before COVID)			Yes	Yes	Home isolation	Asymptomatic									No	Not applicable to me	Not applicable to me
42	Male	Senior Secondary School (Class 11th to 12th)	Business / Shop		No Death	No Death	2nd dose	Covishield		Never	No	Not applicable to me												No
20	Female	Senior Secondary School (Class 11th to 12th)	Student		No Death	No Death	2nd dose	Covishield		Never	No	Not applicable to me												No
19	Female	Graduate and above	Unemployed/Retired/Homemaker		No Death	No Death	2nd dose	Covishield		Never	No	Not applicable to me												No
23	Male	Graduate and above	Student		No Death	No Death	2nd dose	Covishield		Never	No	Not applicable to me												No
41	Female	High School Certificate (Class 9th to 10th)	Unemployed/Retired/Homemaker		No Death	No Death	2nd dose	Covishield		Never	No	Not applicable to me												No
61	Male	High School Certificate (Class 9th to 10th)	Unemployed/Retired/Homemaker		No Death	No Death	2nd dose	Covishield		Never	No	Not applicable to me												No
22	Male	Senior Secondary School (Class 11th to 12th)	Private Job		No Death	No Death	2nd dose	Covishield		Never	No	Not applicable to me												No
45	Female	Literate/Primary School Certificate (Class 1st to 5th)	Unemployed/Retired/Homemaker		No Death	No Death	3rd dose / (booster)	Covishield		Never	Yes										History of thyroid disease (Before COVID)			No
21	Female	Graduate and above	Unemployed/Retired/Homemaker		1	No Death	2nd dose	Covishield		Never	No	Not applicable to me												No
45	Male	Senior Secondary School (Class 11th to 12th)	Business / Shop		No Death	No Death	2nd dose	Covishield		Never	No	Not applicable to me												No
50	Male	High School Certificate (Class 9th to 10th)	Unemployed/Retired/Homemaker		No Death	No Death	3rd dose / (booster)	Covishield		Never	No	Not applicable to me												No
21	Female	High School Certificate (Class 9th to 10th)	Unemployed/Retired/Homemaker		No Death	No Death	2nd dose	Covishield		Never	No	Not applicable to me												No
44	Female	Literate/Primary School Certificate (Class 1st to 5th)	Unemployed/Retired/Homemaker		No Death	No Death	2nd dose	Covishield		Never	No	Not applicable to me												No
28	Female	Senior Secondary School (Class 11th to 12th)	Unemployed/Retired/Homemaker		No Death	No Death	2nd dose	Covishield		Never	No	Not applicable to me												No
61	Female	Illiterate	Unemployed/Retired/Homemaker		No Death	No Death	2nd dose	Covishield		Never	Yes		High BP (Before COVID)	Diabetes (Before COVID)										No
23	Male	High School Certificate (Class 9th to 10th)	Unemployed/Retired/Homemaker		No Death	No Death	2nd dose	Covishield		Never	No	Not applicable to me												No
71	Female	Illiterate	Unemployed/Retired/Homemaker		No Death	No Death	3rd dose / (booster)	Covishield		Never	Yes						Joint or rheumatological diseases (Before COVID)							No
23	Male	Senior Secondary School (Class 11th to 12th)	Government Job		No Death	No Death	2nd dose	Covishield		Never	No	Not applicable to me												No
65	Male	Literate/Primary School Certificate (Class 1st to 5th)	Unemployed/Retired/Homemaker		No Death	No Death	2nd dose	Covishield		Never	Yes			Diabetes (Before COVID)										No
46	Female	Middle School Certificate (Class 6th to 8th)	Unemployed/Retired/Homemaker		No Death	No Death	2nd dose	Covishield		Never	No	Not applicable to me												No
18	Female	Senior Secondary School (Class 11th to 12th)	Unemployed/Retired/Homemaker		No Death	No Death	1st dose	Covishield		Never	No	Not applicable to me												No
35	Male	Graduate and above	Government Job		No Death	No Death	2nd dose	Covishield		Never	No	Not applicable to me												No
51	Male	Middle School Certificate (Class 6th to 8th)	Agriculture		No Death	No Death	2nd dose	Covishield		Never	No	Not applicable to me												No
18	Female	Senior Secondary School (Class 11th to 12th)	Unemployed/Retired/Homemaker		No Death	No Death	1st dose	Covishield		Never	No	Not applicable to me												No
21	Male	Graduate and above	Student		No Death	No Death	2nd dose	Covishield		Never	No	Not applicable to me												No
46	Female	Illiterate	Unemployed/Retired/Homemaker		No Death	No Death	3rd dose / (booster)	Covishield		Never	No	Not applicable to me												No
19	Male	Senior Secondary School (Class 11th to 12th)	Agriculture		No Death	No Death	2nd dose	Covishield		Never	No	Not applicable to me												No
21	Male	Graduate and above	Student		No Death	No Death	2nd dose	Covishield		Never	No	Not applicable to me												No
50	Male	Middle School Certificate (Class 6th to 8th)	Unemployed/Retired/Homemaker		No Death	No Death	2nd dose	Covishield		Never	No	Not applicable to me												No
21	Female	Senior Secondary School (Class 11th to 12th)	Student		1	No Death	2nd dose	Covishield		Never	No	Not applicable to me												No
45	Female	High School Certificate (Class 9th to 10th)	Unemployed/Retired/Homemaker		No Death	No Death	3rd dose / (booster)	Covishield		Never	No	Not applicable to me												No
70	Female	Illiterate	Unemployed/Retired/Homemaker		No Death	No Death	3rd dose / (booster)	Covishield		Never	No	Not applicable to me												No
27	Female	Senior Secondary School (Class 11th to 12th)	Unemployed/Retired/Homemaker		No Death	No Death	2nd dose	Covishield		Never	No	Not applicable to me												No
47	Female	Illiterate	Unemployed/Retired/Homemaker		No Death	No Death	No Vaccination so far	Not received		Don't know	No	Not applicable to me												No
45	Male	Senior Secondary School (Class 11th to 12th)	Agriculture		No Death	No Death	3rd dose / (booster)	Covishield		Never	No	Not applicable to me												No
34	Female	Literate/Primary School Certificate (Class 1st to 5th)	Unemployed/Retired/Homemaker		No Death	No Death	2nd dose	Covishield		Never	No	Not applicable to me												No
38	Female	High School Certificate (Class 9th to 10th)	Unemployed/Retired/Homemaker		No Death	No Death	2nd dose	Covishield		Never	No	Not applicable to me												No
36	Male	Senior Secondary School (Class 11th to 12th)	Private Job		No Death	No Death	2nd dose	Covishield		Never	No	Not applicable to me												No
41	Male	Senior Secondary School (Class 11th to 12th)	Private Job		No Death	No Death	2nd dose	Covishield		Never	No	Not applicable to me												No
36	Female	Literate/Primary School Certificate (Class 1st to 5th)	Private Job		No Death	No Death	2nd dose	Covishield		Never	No	Not applicable to me												No
23	Female	Senior Secondary School (Class 11th to 12th)	Unemployed/Retired/Homemaker		No Death	No Death	1st dose	Covishield		Never	No	Not applicable to me												No
20	Male	Senior Secondary School (Class 11th to 12th)	Student		No Death	No Death	2nd dose	Covishield		Never	No	Not applicable to me												No
43	Female	Illiterate	Unemployed/Retired/Homemaker		No Death	No Death	2nd dose	Covishield		Never	Yes					Asthma/Lungs diseases (Before COVID)								No
19	Female	Senior Secondary School (Class 11th to 12th)	Student		No Death	No Death	2nd dose	Covishield		Never	No	Not applicable to me												No
41	Female	Illiterate	Unemployed/Retired/Homemaker		No Death	No Death	2nd dose	Covishield		Never	No	Not applicable to me												No
27	Male	Senior Secondary School (Class 11th to 12th)	Agriculture		No Death	No Death	1st dose	Covishield		Never	No	Not applicable to me												No
76	Female	Literate/Primary School Certificate (Class 1st to 5th)	Unemployed/Retired/Homemaker		No Death	No Death	2nd dose	Covishield		Never	No	Not applicable to me												No
21	Female	Senior Secondary School (Class 11th to 12th)	Student		No Death	No Death	2nd dose	Covishield		Never	No	Not applicable to me												No
75	Male	Middle School Certificate (Class 6th to 8th)	Agriculture		No Death	No Death	2nd dose	Covishield		Never	No	Not applicable to me												No
68	Female	Illiterate	Unemployed/Retired/Homemaker		No Death	No Death	No Vaccination so far	Not received		Never	Yes		High BP (Before COVID)				Joint or rheumatological diseases (Before COVID)							No
41	Female	Illiterate	Unemployed/Retired/Homemaker		No Death	No Death	2nd dose	Covishield		Never	No	Not applicable to me												No
22	Female	Senior Secondary School (Class 11th to 12th)	Student		No Death	No Death	1st dose	Covishield		Never	No	Not applicable to me												No
23	Male	Senior Secondary School (Class 11th to 12th)	Agriculture		No Death	No Death	2nd dose	Covishield		Never	No	Not applicable to me												No
21	Male	Graduate and above	Student		No Death	No Death	2nd dose	Covishield		Never	No	Not applicable to me												No
24	Male	Senior Secondary School (Class 11th to 12th)	Student		No Death	No Death	2nd dose	Covishield		Never	No	Not applicable to me												No
27	Male	Senior Secondary School (Class 11th to 12th)	Agriculture		No Death	No Death	2nd dose	Covishield		Never	No	Not applicable to me												No
25	Male	Senior Secondary School (Class 11th to 12th)	Agriculture		No Death	No Death	2nd dose	Covishield		Never	No	Not applicable to me												No
33	Female	High School Certificate (Class 9th to 10th)	Unemployed/Retired/Homemaker		No Death	No Death	2nd dose	Covishield		Never	No	Not applicable to me												No
21	Female	Graduate and above	Student		No Death	No Death	1st dose	Covishield		Never	No	Not applicable to me												No
28	Female	Graduate and above	Unemployed/Retired/Homemaker		No Death	No Death	2nd dose	Covishield		Never	No	Not applicable to me												No
24	Female	Graduate and above	Student		No Death	No Death	2nd dose	Covishield		Never	No	Not applicable to me												No
25	Female	Middle School Certificate (Class 6th to 8th)	Unemployed/Retired/Homemaker		No Death	No Death	1st dose	Covishield		Never	No	Not applicable to me												No
60	Female	Literate/Primary School Certificate (Class 1st to 5th)	Unemployed/Retired/Homemaker		No Death	No Death	3rd dose / (booster)	Covishield		Never	No	Not applicable to me												No
28	Female	Graduate and above	Student		No Death	No Death	2nd dose	Covishield		Never	No	Not applicable to me												No
30	Male	Graduate and above	Unemployed/Retired/Homemaker		No Death	No Death	2nd dose	Covishield		Never	No	Not applicable to me												No
50	Female	Middle School Certificate (Class 6th to 8th)	Unemployed/Retired/Homemaker		No Death	No Death	2nd dose	Covishield		Never	Yes			Diabetes (Before COVID)										No
26	Male	Senior Secondary School (Class 11th to 12th)	Agriculture		No Death	No Death	2nd dose	Covishield		Never	No	Not applicable to me												No
54	Female	Illiterate	Unemployed/Retired/Homemaker		No Death	No Death	2nd dose	Covishield		Never	No	Not applicable to me												No
36	Male	Senior Secondary School (Class 11th to 12th)	Agriculture		No Death	No Death	2nd dose	Covishield		Never	No	Not applicable to me												No
18	Male	Graduate and above	Student		No Death	No Death	2nd dose	Covishield		Never	No	Not applicable to me												No
24	Female	High School Certificate (Class 9th to 10th)	Unemployed/Retired/Homemaker		No Death	1	No Vaccination so far	Not received		Never	No	Not applicable to me												No
45	Female	High School Certificate (Class 9th to 10th)	Private Job		No Death	No Death	1st dose	Covishield		Never	No	Not applicable to me												No
49	Female	Literate/Primary School Certificate (Class 1st to 5th)	Unemployed/Retired/Homemaker		No Death	No Death	2nd dose	Covishield		Never	No	Not applicable to me												No
36	Female	Middle School Certificate (Class 6th to 8th)	Unemployed/Retired/Homemaker		No Death	No Death	2nd dose	Covishield		Never	No	Not applicable to me												No
59	Male	Middle School Certificate (Class 6th to 8th)	Agriculture		No Death	No Death	2nd dose	Covishield		Never	No	Not applicable to me												No
56	Female	Middle School Certificate (Class 6th to 8th)	Unemployed/Retired/Homemaker		No Death	No Death	2nd dose	Covishield		Never	No	Not applicable to me												No
40	Male	High School Certificate (Class 9th to 10th)	Private Job		No Death	No Death	2nd dose	Covishield		Never	No	Not applicable to me												No
84	Female	Illiterate	Unemployed/Retired/Homemaker		No Death	No Death	2nd dose	Covishield		Never	No	Not applicable to me												No
52	Male	Senior Secondary School (Class 11th to 12th)	Unemployed/Retired/Homemaker		No Death	No Death	2nd dose	Covishield		Never	Yes												Skin infection	No
25	Male	Senior Secondary School (Class 11th to 12th)	Private Job		No Death	1	2nd dose	Covishield		Never	No	Not applicable to me												No
58	Male	Middle School Certificate (Class 6th to 8th)	Agriculture		No Death	No Death	2nd dose	Covishield		Never	No	Not applicable to me												No
18	Female	Senior Secondary School (Class 11th to 12th)	Student		No Death	No Death	2nd dose	Covishield		Never	No	Not applicable to me												No
21	Female	High School Certificate (Class 9th to 10th)	Unemployed/Retired/Homemaker		No Death	No Death	2nd dose	Covishield		Never	No	Not applicable to me												No
39	Female	Literate/Primary School Certificate (Class 1st to 5th)	Unemployed/Retired/Homemaker		No Death	No Death	2nd dose	Covishield		Never	No	Not applicable to me												No
22	Male	Senior Secondary School (Class 11th to 12th)	Agriculture		No Death	No Death	2nd dose	Covishield		Never	No	Not applicable to me												No
27	Female	Middle School Certificate (Class 6th to 8th)	Unemployed/Retired/Homemaker		No Death	No Death	2nd dose	Covishield		Never	No	Not applicable to me												No
56	Female	Illiterate	Unemployed/Retired/Homemaker		No Death	No Death	3rd dose / (booster)	Covishield		Never	No	Not applicable to me												No
41	Male	Literate/Primary School Certificate (Class 1st to 5th)	Agriculture		No Death	No Death	2nd dose	Covishield		Never	No	Not applicable to me												No
22	Female	High School Certificate (Class 9th to 10th)	Unemployed/Retired/Homemaker		No Death	No Death	2nd dose	Covishield		Never	No	Not applicable to me												No
30	Male	High School Certificate (Class 9th to 10th)	Business / Shop		No Death	No Death	2nd dose	Covishield		Never	No	Not applicable to me												No
26	Female	Senior Secondary School (Class 11th to 12th)	Unemployed/Retired/Homemaker		No Death	No Death	2nd dose	Covishield		Never	No	Not applicable to me												No
76	Female	Illiterate	Unemployed/Retired/Homemaker		No Death	No Death	2nd dose	Covishield		Once	Yes						Joint or rheumatological diseases (Before COVID)							No
61	Male	Middle School Certificate (Class 6th to 8th)	Unemployed/Retired/Homemaker		No Death	No Death	3rd dose / (booster)	Covishield		Never	No	Not applicable to me												No
30	Female	Middle School Certificate (Class 6th to 8th)	Unemployed/Retired/Homemaker		No Death	No Death	2nd dose	Covishield		Never	No	Not applicable to me												No
24	Male	Senior Secondary School (Class 11th to 12th)	Agriculture		No Death	No Death	2nd dose	Covishield		Never	No	Not applicable to me												No
40	Female	Illiterate	Unemployed/Retired/Homemaker		No Death	No Death	3rd dose / (booster)	Covishield		Never	Yes										History of thyroid disease (Before COVID)			No
30	Male	Graduate and above	Unemployed/Retired/Homemaker		No Death	No Death	2nd dose	Covishield		Never	No	Not applicable to me												Yes	Yes	Home isolation	Mild	Fever	Weakness	Breathlessness				Loss of smell	Loss of taste	No	Not applicable to me	Not applicable to me	No Symptoms						No Joint pain
35	Male	High School Certificate (Class 9th to 10th)	Private Job		No Death	No Death	2nd dose	Covishield		Never	No	Not applicable to me												No
26	Female	Graduate and above	Unemployed/Retired/Homemaker		No Death	No Death	2nd dose	Covishield		Never	No	Not applicable to me												No
45	Male	Literate/Primary School Certificate (Class 1st to 5th)	Agriculture		No Death	No Death	2nd dose	Covishield		Never	No	Not applicable to me												No
51	Female	High School Certificate (Class 9th to 10th)	Unemployed/Retired/Homemaker		No Death	No Death	2nd dose	Covishield		Never	No	Not applicable to me												No
27	Female	Middle School Certificate (Class 6th to 8th)	Unemployed/Retired/Homemaker		No Death	No Death	2nd dose	Covishield		Never	No	Not applicable to me												No
35	Male	Middle School Certificate (Class 6th to 8th)	Other (please specify)	Labour	No Death	No Death	2nd dose	Covishield		Never	No	Not applicable to me												No
42	Male	Middle School Certificate (Class 6th to 8th)	Other (please specify)	labour	No Death	No Death	3rd dose / (booster)	Covishield		Never	No	Not applicable to me												No
71	Female	Illiterate	Unemployed/Retired/Homemaker		No Death	No Death	2nd dose	Covishield		Once	Yes												Knee Joint Pain	No
63	Male	Graduate and above	Unemployed/Retired/Homemaker		No Death	No Death	2nd dose	Covishield		Never	No	Not applicable to me												Yes	Yes	Home isolation	Mild	Fever	Weakness	Breathlessness						No	Not applicable to me	Not applicable to me	No Symptoms						No Joint pain
75	Male	Literate/Primary School Certificate (Class 1st to 5th)	Agriculture		No Death	No Death	2nd dose	Covishield		Never	No	Not applicable to me												No
30	Female	High School Certificate (Class 9th to 10th)	Unemployed/Retired/Homemaker		No Death	No Death	2nd dose	Covaxin		Never	No	Not applicable to me												No
65	Female	Illiterate	Unemployed/Retired/Homemaker		No Death	No Death	Can't say (Don't remember)	Don't know		Don't know	No	Not applicable to me												No
32	Male	Graduate and above	Private Job		No Death	No Death	2nd dose	Covishield		Never	Yes												Handicap	No
29	Male	Senior Secondary School (Class 11th to 12th)	Government Job		No Death	No Death	2nd dose	Covishield		Never	No	Not applicable to me												No
55	Female	Middle School Certificate (Class 6th to 8th)	Unemployed/Retired/Homemaker		No Death	No Death	2nd dose	Covishield		Never	Yes		High BP (Before COVID)				Joint or rheumatological diseases (Before COVID)							No
24	Female	Middle School Certificate (Class 6th to 8th)	Unemployed/Retired/Homemaker		No Death	No Death	2nd dose	Covishield		Never	No	Not applicable to me												No
22	Female	High School Certificate (Class 9th to 10th)	Agriculture		1	No Death	2nd dose	Don't know		Never	Yes												Fever	No
62	Male	High School Certificate (Class 9th to 10th)	Unemployed/Retired/Homemaker		No Death	No Death	2nd dose	Covishield		Never	Yes		High BP (Before COVID)				Joint or rheumatological diseases (Before COVID)							No
59	Male	Literate/Primary School Certificate (Class 1st to 5th)	Private Job		No Death	No Death	2nd dose	Don't know		Never	No	Not applicable to me												No
61	Male	High School Certificate (Class 9th to 10th)	Agriculture		No Death	No Death	2nd dose	Covishield		Never	Yes		High BP (Before COVID)		Heart diseases (Before COVID)									No
59	Female	Literate/Primary School Certificate (Class 1st to 5th)	Unemployed/Retired/Homemaker		No Death	No Death	2nd dose	Covishield		Never	No	Not applicable to me												No
22	Female	High School Certificate (Class 9th to 10th)	Unemployed/Retired/Homemaker		No Death	No Death	2nd dose	Covishield		Never	Yes		High BP (Before COVID)				Joint or rheumatological diseases (Before COVID)							No
50	Female	Illiterate	Unemployed/Retired/Homemaker		No Death	No Death	2nd dose	Covishield		Never	No	Not applicable to me												No
21	Male	Illiterate	Unemployed/Retired/Homemaker		No Death	No Death	No Vaccination so far	Not received		Never	Yes												Fits	No
43	Female	High School Certificate (Class 9th to 10th)	Unemployed/Retired/Homemaker		No Death	No Death	2nd dose	Covishield		Never	No	Not applicable to me												Yes	Yes	Home isolation	Asymptomatic	Fever								No	Not applicable to me	Not applicable to me	No Symptoms						No Joint pain
26	Female	Senior Secondary School (Class 11th to 12th)	Unemployed/Retired/Homemaker		No Death	No Death	I do not feel need for vaccine			Never	No	Not applicable to me												No
23	Female	Senior Secondary School (Class 11th to 12th)	Private Job		No Death	No Death	I do not feel need for vaccine			Never	No	Not applicable to me												No
48	Female	Literate/Primary School Certificate (Class 1st to 5th)	Unemployed/Retired/Homemaker		No Death	No Death	I do not feel need for vaccine			Never	No	Not applicable to me												No
25	Male	Senior Secondary School (Class 11th to 12th)	Business / Shop		No Death	No Death	2nd dose	Covishield		Never	No	Not applicable to me												Yes	Yes	Home isolation	Mild	Fever	Weakness		Cough	Headache		Loss of smell		Yes	Ongoing or continuous	Less than 03 months	No Symptoms						No Joint pain
30	Female	Senior Secondary School (Class 11th to 12th)	Unemployed/Retired/Homemaker		No Death	No Death	2nd dose	Covishield		Never	No	Not applicable to me												Yes	No	Home isolation	Mild		Weakness	Breathlessness		Headache	Pain	Loss of smell		No	Not applicable to me	Not applicable to me	No Symptoms						No Joint pain
26	Female	Literate/Primary School Certificate (Class 1st to 5th)	Unemployed/Retired/Homemaker		No Death	No Death	I do not feel need for vaccine			Never	No	Not applicable to me												No
61	Female	High School Certificate (Class 9th to 10th)	Unemployed/Retired/Homemaker		No Death	No Death	2nd dose	Covaxin		Never	Yes		High BP (Before COVID)				Joint or rheumatological diseases (Before COVID)							No
42	Male	Literate/Primary School Certificate (Class 1st to 5th)	Private Job		No Death	No Death	I do not feel need for vaccine			Never	No	Not applicable to me												No
27	Female	Graduate and above	Unemployed/Retired/Homemaker		No Death	No Death	2nd dose	Covishield		Never	No	Not applicable to me												No
34	Male	Graduate and above	Business / Shop		No Death	No Death	2nd dose	Covishield		Never	No	Not applicable to me												Yes	Yes	Home isolation	Mild	Fever		Breathlessness			Pain	Loss of smell		No	Not applicable to me	Not applicable to me	No Symptoms						No Joint pain
58	Male	Illiterate	Unemployed/Retired/Homemaker		No Death	No Death	2nd dose	Covaxin		Never	Yes						Joint or rheumatological diseases (Before COVID)							No
63	Male	Literate/Primary School Certificate (Class 1st to 5th)	Unemployed/Retired/Homemaker		No Death	No Death	3rd dose / (booster)	Covaxin		Never	Yes		High BP (Before COVID)										Paralysis	No
30	Male	Graduate and above	Business / Shop		No Death	No Death	2nd dose	Covishield		Never	No	Not applicable to me												No
44	Female	Literate/Primary School Certificate (Class 1st to 5th)	Unemployed/Retired/Homemaker		No Death	No Death	2nd dose	Covishield		Never	No	Not applicable to me												No
34	Male	Graduate and above	Business / Shop		No Death	No Death	2nd dose	Covishield		Never	No	Not applicable to me												No
52	Female	Literate/Primary School Certificate (Class 1st to 5th)	Unemployed/Retired/Homemaker		No Death	No Death	2nd dose	Covishield		Never	No	Not applicable to me												Yes	Yes	Home isolation	Mild	Fever	Weakness		Cough			Loss of smell		Yes	Ongoing or continuous	Less than 03 months		Weakness				Memory Problems	No Joint pain
31	Female	Graduate and above	Government Job		No Death	No Death	2nd dose	Covaxin		Never	No	Not applicable to me												No
40	Male	Graduate and above	Agriculture		No Death	No Death	2nd dose	Covaxin		Never	No	Not applicable to me												No
53	Female	High School Certificate (Class 9th to 10th)	Unemployed/Retired/Homemaker		No Death	No Death	2nd dose	Covishield		Never	No	Not applicable to me												Yes	No	Home isolation	Mild	Fever	Weakness	Breathlessness			Pain	Loss of smell		No	Not applicable to me	Not applicable to me	No Symptoms						No Joint pain
32	Male	Senior Secondary School (Class 11th to 12th)	Private Job		No Death	No Death	2nd dose	Covaxin		Never	No	Not applicable to me												No
49	Male	Illiterate	Agriculture		No Death	No Death	2nd dose	Covaxin		Never	No	Not applicable to me												No
51	Male	Senior Secondary School (Class 11th to 12th)	Unemployed/Retired/Homemaker		No Death	No Death	2nd dose	Covishield		Never	Yes		High BP (Before COVID)										Half body Paralyse	Yes	Yes	Hospital ward	Moderate or somewhat worse	Fever	Weakness	Breathlessness						No	Not applicable to me	Not applicable to me	No Symptoms						No Joint pain
61	Male	Senior Secondary School (Class 11th to 12th)	Unemployed/Retired/Homemaker		No Death	No Death	2nd dose	Covishield		Never	Yes				Heart diseases (Before COVID)									Yes	Yes	Home isolation	Mild	Fever		Breathlessness	Cough	Headache	Pain			No	Not applicable to me	Not applicable to me	No Symptoms						No Joint pain
47	Female	Senior Secondary School (Class 11th to 12th)	Unemployed/Retired/Homemaker		No Death	No Death	2nd dose	Covaxin		Never	No	Not applicable to me												No
27	Female	High School Certificate (Class 9th to 10th)	Unemployed/Retired/Homemaker		No Death	No Death	2nd dose	Covaxin		Never	No	Not applicable to me												No
40	Male	High School Certificate (Class 9th to 10th)	Agriculture		No Death	No Death	2nd dose	Covaxin		Never	No	Not applicable to me												No
84	Female	Illiterate	Unemployed/Retired/Homemaker		No Death	No Death	2nd dose	Covaxin		Never	Yes		High BP (Before COVID)	Diabetes (Before COVID)	Heart diseases (Before COVID)									No
72	Male	Middle School Certificate (Class 6th to 8th)	Unemployed/Retired/Homemaker		No Death	No Death	2nd dose	Covishield		Never	No	Not applicable to me												Yes	Yes	Home isolation	Moderate or somewhat worse	Fever		Breathlessness						No	Not applicable to me	Not applicable to me	No Symptoms						No Joint pain
62	Female	Illiterate	Unemployed/Retired/Homemaker		No Death	No Death	2nd dose	Covishield		Never	Yes		High BP (Before COVID)			Asthma/Lungs diseases (Before COVID)								No
64	Male	High School Certificate (Class 9th to 10th)	Private Job		No Death	No Death	3rd dose / (booster)	Covishield		Never	No	Not applicable to me												No
71	Female	Illiterate	Unemployed/Retired/Homemaker		No Death	No Death	2nd dose	Covaxin		Never	Yes						Joint or rheumatological diseases (Before COVID)							No
74	Male	Illiterate	Agriculture		No Death	No Death	Can't say (Don't remember)	Don't know		Never	No	Not applicable to me												No
32	Male	Senior Secondary School (Class 11th to 12th)	Agriculture		No Death	No Death	2nd dose	Covishield		Never	No	Not applicable to me												No
36	Male	Senior Secondary School (Class 11th to 12th)	Unemployed/Retired/Homemaker		No Death	No Death	2nd dose	Covaxin		Never	No	Not applicable to me												No
24	Male	Senior Secondary School (Class 11th to 12th)	Business / Shop		No Death	No Death	2nd dose	Covishield		Never	No	Not applicable to me												No
27	Female	Graduate and above	Unemployed/Retired/Homemaker		No Death	No Death	2nd dose	Don't know		Never	No	Not applicable to me												No
42	Female	Literate/Primary School Certificate (Class 1st to 5th)	Unemployed/Retired/Homemaker		No Death	No Death	2nd dose	Covaxin		Never	Yes							Liver diseases (Before COVID)						No
55	Female	Middle School Certificate (Class 6th to 8th)	Unemployed/Retired/Homemaker		No Death	No Death	2nd dose	Covishield		Never	Yes						Joint or rheumatological diseases (Before COVID)							No
20	Male	Senior Secondary School (Class 11th to 12th)	Student		No Death	No Death	2nd dose	Covishield		Never	No	Not applicable to me												No
70	Female	Illiterate	Unemployed/Retired/Homemaker		No Death	No Death	2nd dose	Covaxin		Never	Yes		High BP (Before COVID)				Joint or rheumatological diseases (Before COVID)	Liver diseases (Before COVID)						No
69	Female	Illiterate	Unemployed/Retired/Homemaker		No Death	No Death	2nd dose	Covaxin		Never	Yes						Joint or rheumatological diseases (Before COVID)	Liver diseases (Before COVID)						No
22	Female	Graduate and above	Unemployed/Retired/Homemaker		No Death	No Death	2nd dose	Covishield		Never	No	Not applicable to me												No
38	Male	High School Certificate (Class 9th to 10th)	Agriculture		No Death	No Death	1st dose	Covaxin		Never	No	Not applicable to me												No
19	Male	High School Certificate (Class 9th to 10th)	Student		No Death	No Death	2nd dose	Covaxin		Never	No	Not applicable to me												No
50	Female	Middle School Certificate (Class 6th to 8th)	Unemployed/Retired/Homemaker		No Death	No Death	2nd dose	Covishield		Never	No	Not applicable to me												No
69	Female	Illiterate	Unemployed/Retired/Homemaker		No Death	No Death	2nd dose	Covaxin		Never	Yes						Joint or rheumatological diseases (Before COVID)	Liver diseases (Before COVID)						No
39	Female	Illiterate	Other (please specify)	Labour work	No Death	No Death	2nd dose	Covishield		Never	No	Not applicable to me												No
43	Male	Middle School Certificate (Class 6th to 8th)	Agriculture		No Death	No Death	2nd dose	Covaxin		Never	Yes			Diabetes (Before COVID)										No
25	Female	Graduate and above	Unemployed/Retired/Homemaker		No Death	No Death	2nd dose	Covishield		Never	No	Not applicable to me												No
53	Female	High School Certificate (Class 9th to 10th)	Unemployed/Retired/Homemaker		No Death	No Death	2nd dose	Covishield		Never	No	Not applicable to me												No
70	Male	Illiterate	Agriculture		No Death	No Death	2nd dose	Covaxin		Never	Yes				Heart diseases (Before COVID)									No
38	Male	Senior Secondary School (Class 11th to 12th)	Agriculture		No Death	No Death	2nd dose	Covaxin		Never	No	Not applicable to me												No
65	Female	Illiterate	Agriculture		No Death	No Death	2nd dose	Covaxin		Never	No	Not applicable to me												No
35	Female	Senior Secondary School (Class 11th to 12th)	Unemployed/Retired/Homemaker		No Death	No Death	2nd dose	Covaxin		Never	No	Not applicable to me												No
40	Male	High School Certificate (Class 9th to 10th)	Agriculture		No Death	No Death	2nd dose	Covishield		Never	No	Not applicable to me												Yes	Yes	Home isolation	Asymptomatic	Fever								No	Not applicable to me	Not applicable to me	No Symptoms						No Joint pain
30	Female	Graduate and above	Unemployed/Retired/Homemaker		No Death	No Death	2nd dose	Covaxin		Never	No	Not applicable to me												No
36	Female	Senior Secondary School (Class 11th to 12th)	Agriculture		No Death	No Death	2nd dose	Covishield		Never	No	Not applicable to me												No
26	Male	Graduate and above	Student		No Death	No Death	2nd dose	Covishield		Never	No	Not applicable to me												No
71	Male	Middle School Certificate (Class 6th to 8th)	Unemployed/Retired/Homemaker		No Death	No Death	3rd dose / (booster)	Covaxin		Never	Yes			Diabetes (Before COVID)			Joint or rheumatological diseases (Before COVID)							No
55	Female	Middle School Certificate (Class 6th to 8th)	Unemployed/Retired/Homemaker		No Death	No Death	2nd dose	Covishield		Never	No	Not applicable to me												No
66	Female	Illiterate	Unemployed/Retired/Homemaker		No Death	No Death	2nd dose	Covishield		Never	No	Not applicable to me												No
65	Male	Literate/Primary School Certificate (Class 1st to 5th)	Agriculture		No Death	No Death	2nd dose	Covishield		Never	No	Not applicable to me												No
57	Male	High School Certificate (Class 9th to 10th)	Agriculture		No Death	No Death	2nd dose	Covishield		Never	No	Not applicable to me												No
18	Female	Senior Secondary School (Class 11th to 12th)	Student		No Death	No Death	2nd dose	Covishield		Never	No	Not applicable to me												No
40	Female	Literate/Primary School Certificate (Class 1st to 5th)	Unemployed/Retired/Homemaker		No Death	No Death	2nd dose	Covishield		Never	No	Not applicable to me												No
70	Male	Middle School Certificate (Class 6th to 8th)	Unemployed/Retired/Homemaker		No Death	No Death	2nd dose	Covishield		Never	No	Not applicable to me												No
38	Female	Senior Secondary School (Class 11th to 12th)	Unemployed/Retired/Homemaker		No Death	No Death	2nd dose	Covishield		Never	No	Not applicable to me												No
42	Male	Middle School Certificate (Class 6th to 8th)	Agriculture		No Death	No Death	2nd dose	Covishield		Never	No	Not applicable to me												No
70	Female	Illiterate	Unemployed/Retired/Homemaker		No Death	No Death	2nd dose	Covishield		Never	No	Not applicable to me												No
76	Male	Middle School Certificate (Class 6th to 8th)	Agriculture		No Death	No Death	2nd dose	Covishield		Never	Yes		High BP (Before COVID)											No
70	Male	Middle School Certificate (Class 6th to 8th)	Unemployed/Retired/Homemaker		No Death	No Death	2nd dose	Covishield		Never	No	Not applicable to me												No
57	Female	Illiterate	Unemployed/Retired/Homemaker		No Death	No Death	2nd dose	Covaxin		Never	Yes						Joint or rheumatological diseases (Before COVID)							No
74	Female	Illiterate	Unemployed/Retired/Homemaker		No Death	No Death	2nd dose	Covishield		Never	Yes			Diabetes (Before COVID)										No
22	Male	Graduate and above	Unemployed/Retired/Homemaker		No Death	No Death	2nd dose	Covaxin		Never	No	Not applicable to me												No
22	Male	Graduate and above	Student		No Death	No Death	2nd dose	Covishield		Never	No	Not applicable to me												No
26	Male	Senior Secondary School (Class 11th to 12th)	Private Job		No Death	No Death	2nd dose	Covishield		Never	No	Not applicable to me												No
58	Male	High School Certificate (Class 9th to 10th)	Agriculture		No Death	No Death	Can't say (Don't remember)	Don't know		Never	No	Not applicable to me												No
31	Female	Senior Secondary School (Class 11th to 12th)	Unemployed/Retired/Homemaker		No Death	No Death	1st dose	Don't know		Never	No	Not applicable to me												No
70	Male	Middle School Certificate (Class 6th to 8th)	Unemployed/Retired/Homemaker		No Death	No Death	2nd dose	Covaxin		Never	No	Not applicable to me												No
55	Male	Literate/Primary School Certificate (Class 1st to 5th)	Unemployed/Retired/Homemaker		No Death	No Death	2nd dose	Covaxin		Never	No	Not applicable to me												No
61	Female	Middle School Certificate (Class 6th to 8th)	Unemployed/Retired/Homemaker		No Death	No Death	2nd dose	Covishield		Never	No	Not applicable to me												No
41	Female	Literate/Primary School Certificate (Class 1st to 5th)	Unemployed/Retired/Homemaker		No Death	No Death	2nd dose	Covishield		Never	No	Not applicable to me												No
53	Female	Senior Secondary School (Class 11th to 12th)	Unemployed/Retired/Homemaker		No Death	No Death	2nd dose	Don't know		Never	No	Not applicable to me												No
65	Female	Illiterate	Unemployed/Retired/Homemaker		No Death	No Death	2nd dose	Covaxin		Never	Yes			Diabetes (Before COVID)									paralysed	No
45	Male	Senior Secondary School (Class 11th to 12th)	Unemployed/Retired/Homemaker		No Death	No Death	2nd dose	Covishield		Never	No	Not applicable to me												No
30	Female	Illiterate	Unemployed/Retired/Homemaker		No Death	No Death	2nd dose	Covaxin		Never	No	Not applicable to me												No
45	Male	High School Certificate (Class 9th to 10th)	Business / Shop		No Death	No Death	2nd dose	Covishield		Never	No	Not applicable to me												No
64	Male	High School Certificate (Class 9th to 10th)	Agriculture		No Death	No Death	2nd dose	Covishield		Never	No	Not applicable to me												No
23	Male	Graduate and above	Student		No Death	No Death	2nd dose	Covaxin		Never	No	Not applicable to me												No
36	Male	Senior Secondary School (Class 11th to 12th)	Government Job		No Death	No Death	2nd dose	Covaxin		Never	No	Not applicable to me												No
19	Male	Senior Secondary School (Class 11th to 12th)	Student		No Death	No Death	2nd dose	Covishield		Never	No	Not applicable to me												No
25	Male	Senior Secondary School (Class 11th to 12th)	Business / Shop		No Death	No Death	2nd dose	Covaxin		Never	No	Not applicable to me												No
33	Female	Graduate and above	Unemployed/Retired/Homemaker		No Death	No Death	2nd dose	Covaxin		Never	No	Not applicable to me												No
47	Female	Literate/Primary School Certificate (Class 1st to 5th)	Unemployed/Retired/Homemaker		No Death	No Death	2nd dose	Covishield		Never	No	Not applicable to me												No
75	Female	Illiterate	Unemployed/Retired/Homemaker		No Death	No Death	2nd dose	Covaxin		Never	Yes		High BP (Before COVID)				Joint or rheumatological diseases (Before COVID)							No
28	Female	Graduate and above	Unemployed/Retired/Homemaker		No Death	No Death	2nd dose	Don't know		Never	No	Not applicable to me												No
50	Male	Senior Secondary School (Class 11th to 12th)	Agriculture		No Death	No Death	2nd dose	Covishield		Never	No	Not applicable to me												No
27	Female	Literate/Primary School Certificate (Class 1st to 5th)	Unemployed/Retired/Homemaker		No Death	No Death	2nd dose	Don't know		Never	No	Not applicable to me												No
26	Female	High School Certificate (Class 9th to 10th)	Unemployed/Retired/Homemaker		No Death	No Death	2nd dose	Covishield		Never	No	Not applicable to me												No
75	Female	Illiterate	Unemployed/Retired/Homemaker		No Death	No Death	2nd dose	Covaxin		Never	Yes		High BP (Before COVID)				Joint or rheumatological diseases (Before COVID)							No
28	Male	Graduate and above	Private Job		No Death	No Death	2nd dose	Covishield		Never	No	Not applicable to me												No
35	Female	Senior Secondary School (Class 11th to 12th)	Unemployed/Retired/Homemaker		No Death	No Death	2nd dose	Covaxin		Never	No	Not applicable to me												No
64	Male	Senior Secondary School (Class 11th to 12th)	Unemployed/Retired/Homemaker		No Death	No Death	2nd dose	Covishield		Never	No	Not applicable to me												No
28	Male	High School Certificate (Class 9th to 10th)	Private Job		No Death	No Death	2nd dose	Covishield		Never	No	Not applicable to me												No
55	Female	Illiterate	Agriculture		No Death	No Death	2nd dose	Covaxin		Never	No	Not applicable to me												No
28	Male	Senior Secondary School (Class 11th to 12th)	Business / Shop		No Death	No Death	2nd dose	Covishield		Never	No	Not applicable to me												No
27	Female	Senior Secondary School (Class 11th to 12th)	Unemployed/Retired/Homemaker		No Death	No Death	2nd dose	Covaxin		Never	No	Not applicable to me												No
20	Male	Senior Secondary School (Class 11th to 12th)	Student		No Death	No Death	2nd dose	Covishield		Never	No	Not applicable to me												No
59	Female	Middle School Certificate (Class 6th to 8th)	Unemployed/Retired/Homemaker		No Death	No Death	2nd dose	Covishield		Never	No	Not applicable to me												No
51	Female	Illiterate	Unemployed/Retired/Homemaker		No Death	No Death	2nd dose	Don't know		Never	Yes						Joint or rheumatological diseases (Before COVID)							No
24	Female	Senior Secondary School (Class 11th to 12th)	Unemployed/Retired/Homemaker		No Death	No Death	2nd dose	Covaxin		Never	No	Not applicable to me												No
40	Female	High School Certificate (Class 9th to 10th)	Unemployed/Retired/Homemaker		No Death	No Death	2nd dose	Covishield		Never	No	Not applicable to me												No
31	Female	High School Certificate (Class 9th to 10th)	Unemployed/Retired/Homemaker		No Death	No Death	2nd dose	Covaxin		Never	No	Not applicable to me												No
76	Female	Illiterate	Unemployed/Retired/Homemaker		No Death	No Death	2nd dose	Covishield		Never	No	Not applicable to me												No
30	Female	High School Certificate (Class 9th to 10th)	Unemployed/Retired/Homemaker		No Death	No Death	3rd dose / (booster)	Covaxin		Never	No	Not applicable to me												No
34	Female	Graduate and above	Unemployed/Retired/Homemaker		No Death	No Death	2nd dose	Covaxin		Never	No	Not applicable to me												No
61	Male	High School Certificate (Class 9th to 10th)	Agriculture		No Death	No Death	2nd dose	Covishield		Never	No	Not applicable to me												No
27	Male	Senior Secondary School (Class 11th to 12th)	Agriculture		No Death	No Death	2nd dose	Don't know		Never	No	Not applicable to me												No
82	Female	Illiterate	Unemployed/Retired/Homemaker		No Death	No Death	2nd dose	Covishield		Never	No	Not applicable to me												No
36	Male	Graduate and above	Business / Shop		No Death	No Death	2nd dose	Covaxin		Never	No	Not applicable to me												No
25	Male	Senior Secondary School (Class 11th to 12th)	Business / Shop		No Death	No Death	2nd dose	Covaxin		Never	No	Not applicable to me												No
21	Male	Senior Secondary School (Class 11th to 12th)	Student		No Death	No Death	2nd dose	Covaxin		Never	No	Not applicable to me												No
38	Female	Middle School Certificate (Class 6th to 8th)	Unemployed/Retired/Homemaker		No Death	No Death	2nd dose	Covishield		Never	No	Not applicable to me												No
22	Male	Senior Secondary School (Class 11th to 12th)	Agriculture		No Death	No Death	2nd dose	Covaxin		Never	No	Not applicable to me												No
35	Male	Senior Secondary School (Class 11th to 12th)	Private Job		No Death	No Death	2nd dose	Covaxin		Never	No	Not applicable to me												No
42	Male	Senior Secondary School (Class 11th to 12th)	Business / Shop		No Death	No Death	2nd dose	Covishield		Never	No	Not applicable to me												No
33	Female	Middle School Certificate (Class 6th to 8th)	Agriculture		No Death	No Death	2nd dose	Covaxin		Never	No	Not applicable to me												No
18	Female	Senior Secondary School (Class 11th to 12th)	Unemployed/Retired/Homemaker		No Death	No Death	2nd dose	Covishield		Never	No	Not applicable to me												No
21	Female	Middle School Certificate (Class 6th to 8th)	Unemployed/Retired/Homemaker		No Death	No Death	No Vaccination so far			Never	No	Not applicable to me												No
28	Female	Graduate and above	Unemployed/Retired/Homemaker		No Death	No Death	1st dose	Covishield		Never	No	Not applicable to me												Yes	Yes	Home isolation	Mild	Fever	Weakness		Cough	Headache		Loss of smell		No	Not applicable to me	Not applicable to me	No Symptoms						No Joint pain
29	Female	Senior Secondary School (Class 11th to 12th)	Unemployed/Retired/Homemaker		No Death	No Death	2nd dose	Covishield		Never	No	Not applicable to me												No
44	Female	Middle School Certificate (Class 6th to 8th)	Unemployed/Retired/Homemaker		No Death	No Death	2nd dose	Covishield		Never	No	Not applicable to me												No
50	Female	Illiterate	Agriculture		No Death	No Death	2nd dose	Covaxin		Never	No	Not applicable to me												No
32	Male	Graduate and above	Agriculture		No Death	No Death	2nd dose	Covishield		Never	No	Not applicable to me												Yes	Yes	Home isolation	Mild	Fever	Weakness		Cough			Loss of smell		No	Not applicable to me	Not applicable to me	No Symptoms						No Joint pain
51	Male	Senior Secondary School (Class 11th to 12th)	Government Job		No Death	No Death	2nd dose	Covishield		Never	No	Not applicable to me												No
39	Female	High School Certificate (Class 9th to 10th)	Unemployed/Retired/Homemaker		No Death	No Death	2nd dose	Covishield		Never	No	Not applicable to me												No
57	Female	Illiterate	Agriculture		No Death	No Death	2nd dose	Covaxin		Never	No	Not applicable to me												No
22	Female	Senior Secondary School (Class 11th to 12th)	Unemployed/Retired/Homemaker		No Death	No Death	2nd dose	Covishield		Never	No	Not applicable to me												No
56	Female	Middle School Certificate (Class 6th to 8th)	Unemployed/Retired/Homemaker		No Death	No Death	2nd dose	Covaxin		Never	No	Not applicable to me												No
27	Male	Senior Secondary School (Class 11th to 12th)	Private Job		No Death	No Death	2nd dose	Covishield		Never	No	Not applicable to me												No
64	Female	Literate/Primary School Certificate (Class 1st to 5th)	Unemployed/Retired/Homemaker		No Death	No Death	2nd dose	Covishield		Never	No	Not applicable to me												No
53	Male	Literate/Primary School Certificate (Class 1st to 5th)	Unemployed/Retired/Homemaker		No Death	No Death	2nd dose	Covishield		Never	Yes									Migraine or neurological diseases (Before COVID)				No
56	Female	Middle School Certificate (Class 6th to 8th)	Unemployed/Retired/Homemaker		No Death	No Death	2nd dose	Covaxin		Never	No	Not applicable to me												No
60	Male	High School Certificate (Class 9th to 10th)	Agriculture		No Death	No Death	2nd dose	Covishield		Never	Yes				Heart diseases (Before COVID)									No
60	Male	High School Certificate (Class 9th to 10th)	Agriculture		No Death	No Death	2nd dose	Don't know		Never	No	Not applicable to me												No
68	Male	Senior Secondary School (Class 11th to 12th)	Unemployed/Retired/Homemaker		No Death	No Death	2nd dose	Covishield		Never	No	Not applicable to me												No
72	Female	Illiterate	Unemployed/Retired/Homemaker		No Death	No Death	2nd dose	Covishield		Never	Yes		High BP (Before COVID)	Diabetes (Before COVID)										No
50	Female	Literate/Primary School Certificate (Class 1st to 5th)	Unemployed/Retired/Homemaker		No Death	No Death	2nd dose	Covishield		Never	No	Not applicable to me												No
80	Female	Illiterate	Unemployed/Retired/Homemaker		No Death	No Death	2nd dose	Covishield		Never	Yes					Asthma/Lungs diseases (Before COVID)								No
24	Female	Senior Secondary School (Class 11th to 12th)	Unemployed/Retired/Homemaker		No Death	No Death	2nd dose	Covishield		Never	No	Not applicable to me												No
54	Female	High School Certificate (Class 9th to 10th)	Agriculture		No Death	No Death	2nd dose	Covishield		Never	No	Not applicable to me												No
49	Female	Middle School Certificate (Class 6th to 8th)	Unemployed/Retired/Homemaker		No Death	No Death	No Vaccination so far			Never	No	Not applicable to me												No
51	Male	High School Certificate (Class 9th to 10th)	Agriculture		No Death	No Death	2nd dose	Covishield		Never	No	Not applicable to me												No
58	Male	High School Certificate (Class 9th to 10th)	Agriculture		No Death	No Death	2nd dose	Covishield		Never	No	Not applicable to me												No
26	Male	Graduate and above	Unemployed/Retired/Homemaker		No Death	No Death	2nd dose	Covishield		Never	No	Not applicable to me												No
18	Male	High School Certificate (Class 9th to 10th)	Student		No Death	No Death	2nd dose	Covishield		Never	No	Not applicable to me												No
34	Male	High School Certificate (Class 9th to 10th)	Unemployed/Retired/Homemaker		No Death	No Death	2nd dose	Covishield		Never	No	Not applicable to me												No
43	Male	Senior Secondary School (Class 11th to 12th)	Agriculture		No Death	No Death	2nd dose	Covishield		Never	No	Not applicable to me												No
44	Female	Middle School Certificate (Class 6th to 8th)	Unemployed/Retired/Homemaker		No Death	No Death	2nd dose	Covishield		Never	No	Not applicable to me												No
58	Female	Middle School Certificate (Class 6th to 8th)	Unemployed/Retired/Homemaker		No Death	No Death	3rd dose / (booster)	Covishield		Never	No	Not applicable to me												No
88	Male	Senior Secondary School (Class 11th to 12th)	Unemployed/Retired/Homemaker		No Death	No Death	2nd dose	Don't know		Never	Yes												Paralysed	No
18	Female	Senior Secondary School (Class 11th to 12th)	Unemployed/Retired/Homemaker		No Death	No Death	2nd dose	Covishield		Never	No	Not applicable to me												No
46	Male	Senior Secondary School (Class 11th to 12th)	Business / Shop		No Death	No Death	2nd dose	Covishield		Never	No	Not applicable to me												No
21	Male	Graduate and above	Government Job		No Death	No Death	2nd dose	Covishield		Never	No	Not applicable to me												No
20	Male	High School Certificate (Class 9th to 10th)	Private Job		No Death	No Death	2nd dose	Covishield		Never	No	Not applicable to me												No
50	Female	High School Certificate (Class 9th to 10th)	Unemployed/Retired/Homemaker		No Death	No Death	2nd dose	Covishield		Never	No	Not applicable to me												No
25	Female	Graduate and above	Unemployed/Retired/Homemaker		No Death	No Death	2nd dose	Covaxin		Never	No	Not applicable to me												No
28	Female	Senior Secondary School (Class 11th to 12th)	Agriculture		No Death	No Death	2nd dose	Covishield		Never	No	Not applicable to me												No
47	Female	Literate/Primary School Certificate (Class 1st to 5th)	Unemployed/Retired/Homemaker		No Death	No Death	3rd dose / (booster)	Covishield		Never	No	Not applicable to me												No
54	Male	High School Certificate (Class 9th to 10th)	Unemployed/Retired/Homemaker		No Death	No Death	3rd dose / (booster)	Covishield		Never	No	Not applicable to me												No
75	Female	Illiterate	Agriculture		No Death	No Death	2nd dose	Don't know		Never	No	Not applicable to me												No
52	Male	Senior Secondary School (Class 11th to 12th)	Unemployed/Retired/Homemaker		No Death	1	3rd dose / (booster)	Covishield		Never	No	Not applicable to me												No
75	Female	Illiterate	Unemployed/Retired/Homemaker		No Death	No Death	2nd dose	Don't know		Never	No	Not applicable to me												No
35	Female	High School Certificate (Class 9th to 10th)	Agriculture		No Death	No Death	2nd dose	Covishield		Never	No	Not applicable to me												No
22	Female	Graduate and above	Unemployed/Retired/Homemaker		No Death	No Death	2nd dose	Covishield		Never	No	Not applicable to me												No
49	Female	Senior Secondary School (Class 11th to 12th)	Unemployed/Retired/Homemaker		No Death	No Death	2nd dose	Covishield		Never	No	Not applicable to me												No
73	Female	Illiterate	Unemployed/Retired/Homemaker		No Death	No Death	2nd dose	Don't know		Never	Yes			Diabetes (Before COVID)										No
38	Male	High School Certificate (Class 9th to 10th)	Agriculture		No Death	No Death	2nd dose	Covishield		Never	No	Not applicable to me												No
40	Male	Graduate and above	Agriculture		No Death	No Death	2nd dose	Covishield		Never	No	Not applicable to me												No
62	Male	Illiterate	Unemployed/Retired/Homemaker		No Death	No Death	3rd dose / (booster)	Don't know		Never	Yes						Joint or rheumatological diseases (Before COVID)							No
43	Female	High School Certificate (Class 9th to 10th)	Unemployed/Retired/Homemaker		No Death	No Death	2nd dose	Covishield		Never	No	Not applicable to me												No
60	Female	Literate/Primary School Certificate (Class 1st to 5th)	Agriculture		No Death	No Death	2nd dose	Covishield		Never	Yes		High BP (Before COVID)											No
23	Male	Graduate and above	Unemployed/Retired/Homemaker		No Death	No Death	2nd dose	Covishield		Never	No	Not applicable to me												No
52	Female	Middle School Certificate (Class 6th to 8th)	Unemployed/Retired/Homemaker		No Death	No Death	2nd dose	Covishield		Never	No	Not applicable to me												No
37	Male	Senior Secondary School (Class 11th to 12th)	Agriculture		No Death	No Death	2nd dose	Don't know		Never	No	Not applicable to me												No
76	Male	Literate/Primary School Certificate (Class 1st to 5th)	Unemployed/Retired/Homemaker		No Death	No Death	Can't say (Don't remember)	Don't know		Never	No	Not applicable to me												No
65	Male	High School Certificate (Class 9th to 10th)	Unemployed/Retired/Homemaker		No Death	No Death	2nd dose	Covishield		Never	No	Not applicable to me												No
86	Female	Illiterate	Unemployed/Retired/Homemaker		No Death	No Death	2nd dose	Covishield		Never	No	Not applicable to me												No
45	Male	Senior Secondary School (Class 11th to 12th)	Agriculture		No Death	No Death	2nd dose	Don't know		Never	No	Not applicable to me												No
36	Male	High School Certificate (Class 9th to 10th)	Agriculture		No Death	No Death	2nd dose	Don't know		Never	No	Not applicable to me												No
25	Male	Graduate and above	Private Job		No Death	No Death	3rd dose / (booster)	Covishield		Never	No	Not applicable to me												No
29	Female	High School Certificate (Class 9th to 10th)	Agriculture		No Death	No Death	2nd dose	Covishield		Never	No	Not applicable to me												No
21	Male	Senior Secondary School (Class 11th to 12th)	Student		No Death	No Death	2nd dose	Covishield		Never	No	Not applicable to me												No
42	Male	High School Certificate (Class 9th to 10th)	Private Job		No Death	No Death	2nd dose	Don't know		Never	No	Not applicable to me												No
30	Female	High School Certificate (Class 9th to 10th)	Unemployed/Retired/Homemaker		No Death	No Death	2nd dose	Don't know		Never	No	Not applicable to me												No
18	Female	High School Certificate (Class 9th to 10th)	Student		No Death	No Death	2nd dose	Covishield		Never	No	Not applicable to me												No
18	Male	High School Certificate (Class 9th to 10th)	Student		No Death	No Death	2nd dose	Covishield		Never	No	Not applicable to me												No
21	Male	Senior Secondary School (Class 11th to 12th)	Student		No Death	No Death	2nd dose	Covishield		Never	No	Not applicable to me												Yes
86	Female	Illiterate	Unemployed/Retired/Homemaker		No Death	No Death	2nd dose	Covishield		Never	Yes		High BP (Before COVID)	Diabetes (Before COVID)		Asthma/Lungs diseases (Before COVID)								No
42	Female	Graduate and above	Unemployed/Retired/Homemaker		No Death	No Death	2nd dose	Covishield		Never	No	Not applicable to me												No
54	Female	Illiterate	Unemployed/Retired/Homemaker		No Death	No Death	3rd dose / (booster)	Covishield		Never	No	Not applicable to me												No
19	Male	High School Certificate (Class 9th to 10th)	Student		No Death	No Death	2nd dose	Covishield		Never	No	Not applicable to me												No
21	Male	Senior Secondary School (Class 11th to 12th)	Unemployed/Retired/Homemaker		No Death	No Death	2nd dose	Covishield		Never	No	Not applicable to me												No
65	Male	High School Certificate (Class 9th to 10th)	Unemployed/Retired/Homemaker		No Death	No Death	2nd dose	Covishield		Never	No	Not applicable to me												No
45	Male	Graduate and above	Agriculture		No Death	No Death	2nd dose	Covishield		Never	No	Not applicable to me												No
41	Female	Literate/Primary School Certificate (Class 1st to 5th)	Unemployed/Retired/Homemaker		No Death	No Death	2nd dose	Covishield		Never	No	Not applicable to me												Yes	Yes	Home isolation	Severe or extremely severe	Fever	Weakness	Breathlessness			Pain	Loss of smell	Loss of taste	No	Not applicable to me	Not applicable to me	No Symptoms								Shoulder Joint
83	Female	Illiterate	Unemployed/Retired/Homemaker		No Death	No Death	3rd dose / (booster)	Covishield		Never	No	Not applicable to me												No
44	Male	Senior Secondary School (Class 11th to 12th)	Government Job		No Death	No Death	2nd dose	Covishield		Never	No	Not applicable to me												No
73	Male	Illiterate	Business / Shop		No Death	No Death	3rd dose / (booster)	Covishield		Never	No	Not applicable to me												No
64	Female	High School Certificate (Class 9th to 10th)	Unemployed/Retired/Homemaker		No Death	No Death	2nd dose	Covishield		Never	No	Not applicable to me												No
25	Female	Senior Secondary School (Class 11th to 12th)	Unemployed/Retired/Homemaker		No Death	No Death	2nd dose	Covishield		Never	No	Not applicable to me												No
25	Female	Senior Secondary School (Class 11th to 12th)	Private Job		No Death	No Death	2nd dose	Covishield		Never	No													No
32	Male	Senior Secondary School (Class 11th to 12th)	Private Job		No Death	No Death	2nd dose	Covishield		Never	No	Not applicable to me												No
18	Female	Graduate and above	Student		No Death	No Death	2nd dose	Covishield		Never	No	Not applicable to me												No
28	Male	Graduate and above	Private Job		No Death	No Death	2nd dose	Covishield		Never	No	Not applicable to me												Yes	Yes	Home isolation	Mild	Fever						Loss of smell		No	Not applicable to me	Not applicable to me	No Symptoms						No Joint pain
21	Male	Graduate and above	Student		No Death	No Death	2nd dose	Covishield		Never	No	Not applicable to me												No
23	Male	Graduate and above	Private Job		No Death	No Death	2nd dose	Covishield		Never	No	Not applicable to me												No
61	Female	Illiterate	Agriculture		No Death	No Death	2nd dose	Don't know		Never	No	Not applicable to me												No
30	Female	High School Certificate (Class 9th to 10th)	Unemployed/Retired/Homemaker		No Death	No Death	2nd dose	Covishield		Never	No	Not applicable to me												No
44	Female	High School Certificate (Class 9th to 10th)	Unemployed/Retired/Homemaker		No Death	No Death	2nd dose	Covishield		Never	No	Not applicable to me												No
25	Male	Senior Secondary School (Class 11th to 12th)	Unemployed/Retired/Homemaker		No Death	No Death	2nd dose	Covishield		Never	No	Not applicable to me												No
38	Male	Literate/Primary School Certificate (Class 1st to 5th)	Agriculture		No Death	No Death	2nd dose	Covishield		Never	No	Not applicable to me												No
19	Male	Graduate and above	Student		No Death	No Death	2nd dose	Covishield		Never	No	Not applicable to me												No
63	Male	High School Certificate (Class 9th to 10th)	Agriculture		No Death	No Death	2nd dose	Don't know		Never	No	Not applicable to me												No
58	Female	Middle School Certificate (Class 6th to 8th)	Unemployed/Retired/Homemaker		No Death	No Death	2nd dose	Covishield		Never	No	Not applicable to me												Yes	Yes	Home isolation	Severe or extremely severe	Fever	Weakness			Headache	Pain	Loss of smell	Loss of taste	Yes	Ongoing or continuous	More than 1 year		Weakness							Shoulder Joint	Elbow Joint
26	Male	Graduate and above	Business / Shop		No Death	No Death	2nd dose	Covishield		Never	No	Not applicable to me												No
42	Male	Senior Secondary School (Class 11th to 12th)	Agriculture		No Death	No Death	2nd dose	Covishield		Never	No	Not applicable to me												No
29	Female	Graduate and above	Unemployed/Retired/Homemaker		No Death	No Death	2nd dose	Covishield		Never	No	Not applicable to me												No
40	Female	Middle School Certificate (Class 6th to 8th)	Unemployed/Retired/Homemaker		No Death	No Death	2nd dose	Covishield		Never	No	Not applicable to me												No
62	Male	Senior Secondary School (Class 11th to 12th)	Unemployed/Retired/Homemaker		No Death	No Death	2nd dose	Covishield		Never	Yes											Cancer (Before COVID)		Yes	Yes	Home isolation	Severe or extremely severe	Fever		Breathlessness		Headache	Pain	Loss of smell	Loss of taste	No	Not applicable to me	Not applicable to me	No Symptoms						No Joint pain
61	Female	Illiterate	Agriculture		No Death	No Death	3rd dose / (booster)	Don't know		Never	Yes						Joint or rheumatological diseases (Before COVID)							No
64	Female	High School Certificate (Class 9th to 10th)	Unemployed/Retired/Homemaker		No Death	No Death	2nd dose	Covishield		Never	No	Not applicable to me												No
69	Female	Literate/Primary School Certificate (Class 1st to 5th)	Unemployed/Retired/Homemaker		No Death	No Death	2nd dose	Covishield		Never	Yes			Diabetes (Before COVID)										No
32	Female	High School Certificate (Class 9th to 10th)	Unemployed/Retired/Homemaker		No Death	No Death	2nd dose	Covishield		Never	No	Not applicable to me												No
71	Male	Middle School Certificate (Class 6th to 8th)	Agriculture		No Death	No Death	2nd dose	Covishield		Never	No	Not applicable to me												No
55	Female	Literate/Primary School Certificate (Class 1st to 5th)	Unemployed/Retired/Homemaker		No Death	No Death	2nd dose	Covishield		Never	No	Not applicable to me												No
71	Male	High School Certificate (Class 9th to 10th)	Agriculture		No Death	No Death	2nd dose	Covishield		Never	Yes			Diabetes (Before COVID)										No
40	Male	Senior Secondary School (Class 11th to 12th)	Government Job		No Death	No Death	3rd dose / (booster)	Covishield		Never	No	Not applicable to me												No
97	Female	Illiterate	Unemployed/Retired/Homemaker		No Death	No Death	2nd dose	Covishield		Never	Yes					Asthma/Lungs diseases (Before COVID)								No
35	Female	Middle School Certificate (Class 6th to 8th)	Agriculture		No Death	No Death	2nd dose	Covishield		Never	No	Not applicable to me												No
25	Male	Graduate and above	Private Job		No Death	No Death	2nd dose	Covishield		Never	No	Not applicable to me												No
40	Female	Middle School Certificate (Class 6th to 8th)	Unemployed/Retired/Homemaker		No Death	No Death	3rd dose / (booster)	Covishield		Never	No	Not applicable to me												No
24	Female	Senior Secondary School (Class 11th to 12th)	Unemployed/Retired/Homemaker		No Death	No Death	2nd dose	Covishield		Never	No	Not applicable to me												No
21	Male	Senior Secondary School (Class 11th to 12th)	Student		No Death	No Death	2nd dose	Covishield		Never	No	Not applicable to me												No
18	Female	Senior Secondary School (Class 11th to 12th)	Student		No Death	No Death	3rd dose / (booster)	Covishield		Never	No	Not applicable to me												No
61	Female	Illiterate	Unemployed/Retired/Homemaker		No Death	No Death	3rd dose / (booster)	Covishield		Never	Yes			Diabetes (Before COVID)										No
44	Female	Literate/Primary School Certificate (Class 1st to 5th)	Unemployed/Retired/Homemaker		No Death	No Death	2nd dose	Covishield		Never	No	Not applicable to me												No
42	Male	Senior Secondary School (Class 11th to 12th)	Private Job		No Death	No Death	3rd dose / (booster)	Covishield		Never	No	Not applicable to me												No
34	Male	Senior Secondary School (Class 11th to 12th)	Agriculture		No Death	No Death	2nd dose	Covishield		Never	No	Not applicable to me												No
48	Male	Middle School Certificate (Class 6th to 8th)	Business / Shop		No Death	No Death	2nd dose	Covishield		Never	No	Not applicable to me												Yes	Yes	Hospital ward	Mild	Fever			Cough			Loss of smell		No	Not applicable to me	Not applicable to me	No Symptoms						No Joint pain
22	Male	Senior Secondary School (Class 11th to 12th)	Student		No Death	No Death	2nd dose	Covishield		Never	No	Not applicable to me												No
40	Female	Middle School Certificate (Class 6th to 8th)	Unemployed/Retired/Homemaker		No Death	No Death	3rd dose / (booster)	Don't know		Never	Yes		High BP (Before COVID)											No
56	Female	Illiterate	Unemployed/Retired/Homemaker		No Death	No Death	2nd dose	Covishield		Never	No	Not applicable to me												Yes	Yes	Home isolation	Mild	Fever		Breathlessness	Cough		Pain			Yes, but don't know whether related to COVID-19 or not	Episodic (off and on)	More than 1 year	No Symptoms						No Joint pain
69	Female	Illiterate	Unemployed/Retired/Homemaker		No Death	No Death	3rd dose / (booster)	Covishield		Never	No	Not applicable to me												No
33	Female	Literate/Primary School Certificate (Class 1st to 5th)	Unemployed/Retired/Homemaker		No Death	No Death	3rd dose / (booster)	Covishield		Never	Yes												Handicapped	No
73	Male	Literate/Primary School Certificate (Class 1st to 5th)	Unemployed/Retired/Homemaker		No Death	No Death	2nd dose	Covishield		Never	Yes						Joint or rheumatological diseases (Before COVID)							No
58	Male	Middle School Certificate (Class 6th to 8th)	Agriculture		No Death	No Death	2nd dose	Covishield		Never	Yes			Diabetes (Before COVID)										No
43	Male	Graduate and above	Business / Shop		No Death	No Death	3rd dose / (booster)	Covishield		Never	No	Not applicable to me												No
22	Female	Senior Secondary School (Class 11th to 12th)	Unemployed/Retired/Homemaker		No Death	No Death	1st dose	Covishield		Never	No	Not applicable to me												No
23	Female	Graduate and above	Unemployed/Retired/Homemaker		No Death	No Death	2nd dose	Covishield		Never	No	Not applicable to me												No
58	Male	Middle School Certificate (Class 6th to 8th)	Agriculture		No Death	No Death	2nd dose	Covishield		Never	Yes			Diabetes (Before COVID)										No
52	Female	Literate/Primary School Certificate (Class 1st to 5th)	Unemployed/Retired/Homemaker		No Death	No Death	3rd dose / (booster)	Covishield		Never	No	Not applicable to me												No
52	Female	High School Certificate (Class 9th to 10th)	Private Job		No Death	No Death	2nd dose	Covishield		Never	No	Not applicable to me												No
50	Female	High School Certificate (Class 9th to 10th)	Government Job		No Death	No Death	3rd dose / (booster)	Covishield		Never	Yes		High BP (Before COVID)											No
56	Male	Senior Secondary School (Class 11th to 12th)	Private Job		No Death	No Death	2nd dose	Covishield		Never	No	Not applicable to me												Yes	Yes	Home isolation	Mild	Fever						Loss of smell		No	Not applicable to me	Not applicable to me	No Symptoms						No Joint pain
32	Female	Senior Secondary School (Class 11th to 12th)	Unemployed/Retired/Homemaker		No Death	No Death	2nd dose	Covishield		Never	No	Not applicable to me												No
78	Female	Middle School Certificate (Class 6th to 8th)	Unemployed/Retired/Homemaker		No Death	No Death	3rd dose / (booster)	Covaxin		Never	No	Not applicable to me												No
34	Female	High School Certificate (Class 9th to 10th)	Unemployed/Retired/Homemaker		No Death	No Death	2nd dose	Covishield		Never	No	Not applicable to me												No
24	Male	Graduate and above	Student		No Death	No Death	2nd dose	Covishield		Never	No	Not applicable to me												No
90	Male	High School Certificate (Class 9th to 10th)	Unemployed/Retired/Homemaker		No Death	No Death	2nd dose	Don't know		Never	Yes			Diabetes (Before COVID)										No
38	Male	High School Certificate (Class 9th to 10th)	Agriculture		No Death	No Death	2nd dose	Covishield		Never	No	Not applicable to me												No
26	Female	Senior Secondary School (Class 11th to 12th)	Unemployed/Retired/Homemaker		No Death	No Death	2nd dose	Don't know		Never	No	Not applicable to me												No
82	Male	Middle School Certificate (Class 6th to 8th)	Unemployed/Retired/Homemaker		No Death	No Death	2nd dose	Covishield		Never	No	Not applicable to me												Yes	Yes	Home isolation	Mild	Fever	Weakness		Cough		Pain	Loss of smell		No	Not applicable to me	Not applicable to me	No Symptoms
34	Male	Senior Secondary School (Class 11th to 12th)	Government Job		No Death	No Death	2nd dose	Covishield		Never	No	Not applicable to me												No
65	Female	Illiterate	Unemployed/Retired/Homemaker		No Death	No Death	2nd dose	Covishield		Never	No	Not applicable to me												No
23	Female	Senior Secondary School (Class 11th to 12th)	Unemployed/Retired/Homemaker		No Death	No Death	2nd dose	Covishield		Never	No	Not applicable to me												No
25	Female	High School Certificate (Class 9th to 10th)	Unemployed/Retired/Homemaker		No Death	No Death	2nd dose	Covishield		Never	No	Not applicable to me												No
27	Female	Middle School Certificate (Class 6th to 8th)	Unemployed/Retired/Homemaker		No Death	No Death	2nd dose	Covishield		Never	No	Not applicable to me												No
70	Male	Middle School Certificate (Class 6th to 8th)	Agriculture		No Death	No Death	2nd dose	Covishield		Never	No	Not applicable to me												No
70	Female	Illiterate	Unemployed/Retired/Homemaker		No Death	No Death	3rd dose / (booster)	Covishield		Never	No	Not applicable to me												No
27	Male	Graduate and above	Business / Shop		No Death	No Death	2nd dose	Covishield		Never	No	Not applicable to me												No
32	Male	Senior Secondary School (Class 11th to 12th)	Agriculture		No Death	No Death	2nd dose	Covishield		Never	No	Not applicable to me												No
57	Female	Literate/Primary School Certificate (Class 1st to 5th)	Unemployed/Retired/Homemaker		No Death	No Death	3rd dose / (booster)	Covishield		Never	No	Not applicable to me												No
30	Male	Graduate and above	Business / Shop		No Death	No Death	2nd dose	Covishield		Never	No	Not applicable to me												No
62	Male	Middle School Certificate (Class 6th to 8th)	Unemployed/Retired/Homemaker		No Death	No Death	2nd dose	Covishield		Never	Yes												Handicap	No
51	Female	High School Certificate (Class 9th to 10th)	Unemployed/Retired/Homemaker		No Death	No Death	2nd dose	Covishield		Never	No	Not applicable to me												No
54	Male	Senior Secondary School (Class 11th to 12th)	Unemployed/Retired/Homemaker		No Death	No Death	2nd dose	Covishield		Never	Yes		High BP (Before COVID)	Diabetes (Before COVID)									paralysed	No
33	Male	Senior Secondary School (Class 11th to 12th)	Business / Shop		No Death	No Death	2nd dose	Covishield		Never	Yes	Not applicable to me												No
23	Female	Senior Secondary School (Class 11th to 12th)	Unemployed/Retired/Homemaker		No Death	No Death	2nd dose	Covishield		Never	No	Not applicable to me												No
29	Female	Senior Secondary School (Class 11th to 12th)	Unemployed/Retired/Homemaker		No Death	No Death	2nd dose	Covishield		Never	No	Not applicable to me												No
30	Female	Senior Secondary School (Class 11th to 12th)	Other (please specify)	Social worker	No Death	No Death	3rd dose / (booster)	Covishield		Never	No	Not applicable to me												No
51	Female	High School Certificate (Class 9th to 10th)	Unemployed/Retired/Homemaker		No Death	No Death	2nd dose	Covishield		Never	No	Not applicable to me												No
48	Female	Literate/Primary School Certificate (Class 1st to 5th)	Unemployed/Retired/Homemaker		No Death	No Death	2nd dose	Covishield		Never	No	Not applicable to me												No
38	Male	Graduate and above	Private Job		No Death	No Death	2nd dose	Covaxin		Never	No	Not applicable to me												Yes	Yes	Home isolation	Mild	Fever		Breathlessness		Headache				No	Not applicable to me	Not applicable to me	No Symptoms						No Joint pain
40	Female	Graduate and above	Unemployed/Retired/Homemaker		No Death	No Death	2nd dose	Covishield		Never	No	Not applicable to me												No
57	Female	High School Certificate (Class 9th to 10th)	Unemployed/Retired/Homemaker		No Death	No Death	2nd dose	Covishield		Never	No	Not applicable to me												No
26	Female	High School Certificate (Class 9th to 10th)	Unemployed/Retired/Homemaker		No Death	No Death	2nd dose	Covaxin		Never	No	Not applicable to me												No
42	Male	Graduate and above	Private Job		No Death	No Death	2nd dose	Covishield		Never	No	Not applicable to me												No
64	Male	Middle School Certificate (Class 6th to 8th)	Business / Shop		No Death	No Death	3rd dose / (booster)	Covaxin		Never	No	Not applicable to me												No
82	Female	Illiterate	Unemployed/Retired/Homemaker		No Death	No Death	2nd dose	Covishield		Never	No	Not applicable to me												No
75	Female	Illiterate	Unemployed/Retired/Homemaker		No Death	No Death	2nd dose	Covaxin		Never	No	Not applicable to me												No
26	Female	Middle School Certificate (Class 6th to 8th)	Unemployed/Retired/Homemaker		No Death	No Death	2nd dose	Don't know		Never	No	Not applicable to me												No
37	Female	High School Certificate (Class 9th to 10th)	Unemployed/Retired/Homemaker		No Death	No Death	2nd dose	Covishield		Never	No	Not applicable to me												No
78	Male	High School Certificate (Class 9th to 10th)	Unemployed/Retired/Homemaker		No Death	No Death	2nd dose	Don't know		Never	Yes				Heart diseases (Before COVID)									No
75	Male	High School Certificate (Class 9th to 10th)	Unemployed/Retired/Homemaker		No Death	No Death	3rd dose / (booster)	Don't know		Never	No	Not applicable to me												No
42	Male	Graduate and above	Private Job		No Death	No Death	2nd dose	Covishield		Never	No	Not applicable to me												No
20	Female	Senior Secondary School (Class 11th to 12th)	Student		No Death	No Death	3rd dose / (booster)	Don't know		Never	No	Not applicable to me												No
34	Female	High School Certificate (Class 9th to 10th)	Unemployed/Retired/Homemaker		No Death	No Death	2nd dose	Covaxin		Never	No	Not applicable to me												No
38	Female	High School Certificate (Class 9th to 10th)	Unemployed/Retired/Homemaker		No Death	No Death	2nd dose	Covishield		Never	No	Not applicable to me												No
42	Female	Senior Secondary School (Class 11th to 12th)	Unemployed/Retired/Homemaker		No Death	No Death	3rd dose / (booster)	Don't know		Never	No	Not applicable to me												No
70	Male	Graduate and above	Unemployed/Retired/Homemaker		No Death	No Death	3rd dose / (booster)	Covishield		Never	No	Not applicable to me												No
66	Female	Literate/Primary School Certificate (Class 1st to 5th)	Unemployed/Retired/Homemaker		No Death	No Death	3rd dose / (booster)	Covishield		Never	No	Not applicable to me												No
69	Female	Illiterate	Unemployed/Retired/Homemaker		No Death	No Death	2nd dose	Covishield		Never	No	Not applicable to me												No
60	Male	High School Certificate (Class 9th to 10th)	Agriculture		No Death	No Death	2nd dose	Covishield		Never	No	Not applicable to me												No
34	Male	Illiterate	Unemployed/Retired/Homemaker		No Death	No Death	2nd dose	Covishield		Never	No	Not applicable to me												No
28	Female	Graduate and above	Unemployed/Retired/Homemaker		No Death	No Death	2nd dose	Covishield		Never	No	Not applicable to me												Yes	Yes	Home isolation	Mild	Fever	Weakness	Breathlessness	Cough	Headache	Pain	Loss of smell		No	Not applicable to me	Not applicable to me	No Symptoms						No Joint pain
72	Male	Illiterate	Unemployed/Retired/Homemaker		No Death	No Death	2nd dose	Covishield		Never	Yes						Joint or rheumatological diseases (Before COVID)							No
54	Female	Illiterate	Unemployed/Retired/Homemaker		No Death	No Death	2nd dose	Covishield		Never	Yes											Cancer (Before COVID)		Yes	Yes	Home isolation	Mild	Fever				Headache	Pain	Loss of smell		No	Not applicable to me	Not applicable to me	No Symptoms						No Joint pain
45	Female	Literate/Primary School Certificate (Class 1st to 5th)	Unemployed/Retired/Homemaker		No Death	No Death	2nd dose	Covishield		Never	No													No
50	Female	Literate/Primary School Certificate (Class 1st to 5th)	Unemployed/Retired/Homemaker		No Death	No Death	2nd dose	Covishield		Never	No	Not applicable to me												Yes	Yes	Home isolation	Mild	Fever	Weakness	Breathlessness	Cough	Headache	Pain	Loss of smell		Yes	Episodic (off and on)	More than 1 year	No Symptoms									Elbow Joint
29	Female	Graduate and above	Unemployed/Retired/Homemaker		No Death	No Death	2nd dose	Covishield		Never	No	Not applicable to me												No
62	Male	Senior Secondary School (Class 11th to 12th)	Agriculture		No Death	No Death	2nd dose	Covishield		Never	No	Not applicable to me												No
26	Male	Graduate and above	Business / Shop		No Death	No Death	2nd dose	Covishield		Never	No	Not applicable to me												No
32	Male	Graduate and above	Private Job		No Death	No Death	2nd dose	Covishield		Never	No	Not applicable to me												Yes	Yes	Home isolation	Mild	Fever	Weakness	Breathlessness	Cough	Headache	Pain	Loss of smell		No	Not applicable to me	Not applicable to me	No Symptoms						No Joint pain
52	Female	Middle School Certificate (Class 6th to 8th)	Unemployed/Retired/Homemaker		No Death	No Death	2nd dose	Covishield		Never	No	Not applicable to me												No
52	Female	Graduate and above	Unemployed/Retired/Homemaker		No Death	No Death	2nd dose	Covishield		Never	No	Not applicable to me												No
58	Male	Graduate and above	Business / Shop		No Death	No Death	2nd dose	Covishield		Never	No	Not applicable to me												No
60	Male	Senior Secondary School (Class 11th to 12th)	Private Job		No Death	No Death	2nd dose	Covishield		Never	No	Not applicable to me												No
19	Male	High School Certificate (Class 9th to 10th)	Student		No Death	No Death	2nd dose	Covishield		Never	No	Not applicable to me												No
61	Female	Illiterate	Unemployed/Retired/Homemaker		No Death	No Death	2nd dose	Covishield		Never	No	Not applicable to me												No
63	Male	Graduate and above	Agriculture		No Death	No Death	2nd dose	Covishield		Never	No	Not applicable to me												No
42	Female	High School Certificate (Class 9th to 10th)	Unemployed/Retired/Homemaker		No Death	No Death	2nd dose	Covishield		Never	No	Not applicable to me												No
35	Female	Graduate and above	Unemployed/Retired/Homemaker		No Death	No Death	3rd dose / (booster)	Covishield		Never	No	Not applicable to me												No
22	Female	Graduate and above	Student		No Death	No Death	2nd dose	Covishield		Never	No													No
19	Female	Senior Secondary School (Class 11th to 12th)	Student		No Death	No Death	2nd dose	Covishield		Never	Yes												LOW BP	No
62	Female	Middle School Certificate (Class 6th to 8th)	Unemployed/Retired/Homemaker		No Death	No Death	3rd dose / (booster)	Don't know		Never	No	Not applicable to me												No
64	Male	Graduate and above	Unemployed/Retired/Homemaker		No Death	No Death	2nd dose	Don't know		Never	Yes		High BP (Before COVID)	Diabetes (Before COVID)										No
32	Female	Senior Secondary School (Class 11th to 12th)	Unemployed/Retired/Homemaker		No Death	No Death	2nd dose	Covishield		Never	No	Not applicable to me												No
39	Female	Graduate and above	Unemployed/Retired/Homemaker		No Death	No Death	2nd dose	Covishield		Never	No	Not applicable to me												No
38	Male	Graduate and above	Private Job		No Death	No Death	2nd dose	Covishield		Never	No	Not applicable to me												No
43	Female	Senior Secondary School (Class 11th to 12th)	Unemployed/Retired/Homemaker		No Death	No Death	2nd dose	Covishield		Never	No	Not applicable to me												No
28	Female	Graduate and above	Unemployed/Retired/Homemaker		No Death	No Death	2nd dose	Covishield		Never	No	Not applicable to me												No
73	Female	Illiterate	Unemployed/Retired/Homemaker		No Death	No Death	2nd dose	Covishield		Never	Yes						Joint or rheumatological diseases (Before COVID)							No
42	Male	High School Certificate (Class 9th to 10th)	Agriculture		No Death	No Death	2nd dose	Covishield		Never	No	Not applicable to me												No
51	Female	Middle School Certificate (Class 6th to 8th)	Unemployed/Retired/Homemaker		No Death	No Death	2nd dose	Covishield		Never	Yes		High BP (Before COVID)		Heart diseases (Before COVID)									No
76	Male	Middle School Certificate (Class 6th to 8th)	Unemployed/Retired/Homemaker		No Death	No Death	2nd dose	Covishield		Never	Yes		High BP (Before COVID)											No
68	Female	Literate/Primary School Certificate (Class 1st to 5th)	Unemployed/Retired/Homemaker		No Death	No Death	2nd dose	Covishield		Never	No	Not applicable to me												No
61	Female	Literate/Primary School Certificate (Class 1st to 5th)	Unemployed/Retired/Homemaker		No Death	No Death	3rd dose / (booster)	Covishield		Never	No													No
18	Male	Senior Secondary School (Class 11th to 12th)	Student		No Death	No Death	2nd dose	Covishield		Never	No	Not applicable to me												No
58	Male	Graduate and above	Agriculture		No Death	No Death	2nd dose	Don't know		Never	No													No
67	Male	Graduate and above	Unemployed/Retired/Homemaker		No Death	No Death	2nd dose	Covishield		Never	No	Not applicable to me												No
32	Female	High School Certificate (Class 9th to 10th)	Unemployed/Retired/Homemaker		No Death	No Death	2nd dose	Covishield		Never	No	Not applicable to me												No
70	Female	Illiterate	Unemployed/Retired/Homemaker		No Death	No Death	2nd dose	Don't know		Never	Yes			Diabetes (Before COVID)										No
36	Female	Senior Secondary School (Class 11th to 12th)	Unemployed/Retired/Homemaker		No Death	No Death	2nd dose	Covishield		Never	No	Not applicable to me												No
75	Male	Literate/Primary School Certificate (Class 1st to 5th)	Unemployed/Retired/Homemaker		No Death	No Death	3rd dose / (booster)	Covaxin		Never	No	Not applicable to me												No
25	Female	Graduate and above	Unemployed/Retired/Homemaker		No Death	No Death	2nd dose	Covishield		Never	No	Not applicable to me												No
51	Female	Illiterate	Unemployed/Retired/Homemaker		No Death	No Death	3rd dose / (booster)	Covishield		Never	No	Not applicable to me												No
48	Male	High School Certificate (Class 9th to 10th)	Unemployed/Retired/Homemaker		No Death	No Death	2nd dose	Covishield		Never	No	Not applicable to me												No
26	Female	Graduate and above	Unemployed/Retired/Homemaker		No Death	No Death	2nd dose	Covishield		Never	No	Not applicable to me												No
68	Male	High School Certificate (Class 9th to 10th)	Unemployed/Retired/Homemaker		No Death	No Death	3rd dose / (booster)	Covishield		Never	Yes						Joint or rheumatological diseases (Before COVID)							No
33	Male	High School Certificate (Class 9th to 10th)	Business / Shop		No Death	No Death	2nd dose	Covishield		Never	No	Not applicable to me												No
28	Male	Graduate and above	Private Job		No Death	No Death	2nd dose	Covishield		Never	No	Not applicable to me												No
29	Female	Senior Secondary School (Class 11th to 12th)	Unemployed/Retired/Homemaker		No Death	No Death	2nd dose	Covishield		Never	No	Not applicable to me												No
52	Male	Graduate and above	Unemployed/Retired/Homemaker		No Death	No Death	3rd dose / (booster)	Covishield		Never	Yes		High BP (Before COVID)											No
20	Male	Senior Secondary School (Class 11th to 12th)	Student		No Death	No Death	2nd dose	Covishield		Never	No	Not applicable to me												No
73	Male	High School Certificate (Class 9th to 10th)	Unemployed/Retired/Homemaker		No Death	No Death	2nd dose	Covishield		Never	No	Not applicable to me												No
20	Female	Graduate and above	Student		No Death	No Death	2nd dose	Covishield		Never	No	Not applicable to me												No
52	Male	Senior Secondary School (Class 11th to 12th)	Agriculture		No Death	No Death	2nd dose	Covishield		Never	No	Not applicable to me												No
25	Female	Graduate and above	Unemployed/Retired/Homemaker		No Death	No Death	2nd dose	Covishield		Never	No													No
35	Male	Senior Secondary School (Class 11th to 12th)	Government Job		No Death	No Death	2nd dose	Covishield		Never	No	Not applicable to me												No
76	Female	Literate/Primary School Certificate (Class 1st to 5th)	Unemployed/Retired/Homemaker		No Death	No Death	2nd dose	Covishield		Never	Yes						Joint or rheumatological diseases (Before COVID)							No
27	Female	Graduate and above	Unemployed/Retired/Homemaker		No Death	No Death	3rd dose / (booster)	Covaxin		Never	No	Not applicable to me												No
47	Female	High School Certificate (Class 9th to 10th)	Unemployed/Retired/Homemaker		No Death	No Death	2nd dose	Covaxin		Never	No	Not applicable to me												No
31	Male	Graduate and above	Unemployed/Retired/Homemaker		No Death	No Death	2nd dose	Covishield		Never	No	Not applicable to me												No
61	Male	Senior Secondary School (Class 11th to 12th)	Unemployed/Retired/Homemaker		No Death	No Death	2nd dose	Covishield		Never	No	Not applicable to me												No
47	Male	High School Certificate (Class 9th to 10th)	Agriculture		No Death	No Death	2nd dose	Covishield		Never	No	Not applicable to me												No
24	Male	Senior Secondary School (Class 11th to 12th)	Private Job		No Death	No Death	2nd dose	Covishield		Never	No	Not applicable to me												No
30	Female	Senior Secondary School (Class 11th to 12th)	Unemployed/Retired/Homemaker		No Death	No Death	2nd dose	Covishield		Never	No	Not applicable to me												No
20	Male	Graduate and above	Student		No Death	No Death	2nd dose	Covaxin		Never	No	Not applicable to me												No
56	Female	Literate/Primary School Certificate (Class 1st to 5th)	Unemployed/Retired/Homemaker		No Death	No Death	I do not feel need for vaccine			Never	Yes				Heart diseases (Before COVID)									No
85	Female	Illiterate	Unemployed/Retired/Homemaker		No Death	No Death	2nd dose	Covaxin		Never	No													No
34	Male	Graduate and above	Private Job		No Death	No Death	2nd dose	Covishield		Never	No	Not applicable to me												No
62	Female	Literate/Primary School Certificate (Class 1st to 5th)	Unemployed/Retired/Homemaker		No Death	No Death	2nd dose	Covishield		Never	No	Not applicable to me												No
49	Female	High School Certificate (Class 9th to 10th)	Unemployed/Retired/Homemaker		No Death	No Death	2nd dose	Covishield		Never	No	Not applicable to me												No
42	Female	High School Certificate (Class 9th to 10th)	Unemployed/Retired/Homemaker		No Death	No Death	2nd dose	Covaxin		Never	No	Not applicable to me												No
26	Female	High School Certificate (Class 9th to 10th)	Unemployed/Retired/Homemaker		No Death	No Death	2nd dose	Covishield		Never	No	Not applicable to me												No
49	Male	Senior Secondary School (Class 11th to 12th)	Agriculture		No Death	No Death	3rd dose / (booster)	Covishield		Never	Yes						Joint or rheumatological diseases (Before COVID)							Yes	Yes	Home isolation	Mild	Fever	Weakness				Pain			Yes	Ongoing or continuous	More than 1 year
19	Female	Senior Secondary School (Class 11th to 12th)	Student		No Death	No Death	2nd dose	Covishield		Never	No	Not applicable to me												No
39	Male	Senior Secondary School (Class 11th to 12th)	Business / Shop		No Death	No Death	2nd dose	Covishield		Never	No	Not applicable to me												No
42	Female	Graduate and above	Unemployed/Retired/Homemaker		No Death	No Death	2nd dose	Covishield		Never	No	Not applicable to me												No
19	Male	Senior Secondary School (Class 11th to 12th)	Unemployed/Retired/Homemaker		No Death	No Death	2nd dose	Covaxin		Never	No	Not applicable to me												No
18	Male	Graduate and above	Student		No Death	No Death	2nd dose	Covaxin		Never	No	Not applicable to me												No
23	Male	Graduate and above	Student		No Death	No Death	3rd dose / (booster)	Don't know		Never	No													Yes	Yes	Home isolation	Asymptomatic	Fever	Weakness							No			No Symptoms						No Joint pain
52	Female	Literate/Primary School Certificate (Class 1st to 5th)	Unemployed/Retired/Homemaker		No Death	No Death	2nd dose	Covishield		Never	Yes			Diabetes (Before COVID)										No
68	Female	Illiterate	Unemployed/Retired/Homemaker		No Death	No Death	3rd dose / (booster)	Covaxin		Never	No	Not applicable to me												No
50	Female	Middle School Certificate (Class 6th to 8th)	Unemployed/Retired/Homemaker		No Death	No Death	2nd dose	Covishield		Never	Yes	Not applicable to me												Yes	Yes	Home isolation	Moderate or somewhat worse	Fever		Breathlessness		Headache	Pain	Loss of smell		No	Not applicable to me	Not applicable to me	No Symptoms						No Joint pain
49	Female	Middle School Certificate (Class 6th to 8th)	Unemployed/Retired/Homemaker		No Death	No Death	2nd dose	Don't know		Never	No													Yes	Yes	Home isolation	Mild		Weakness		Cough					No			No Symptoms								Shoulder Joint
46	Female	Senior Secondary School (Class 11th to 12th)	Unemployed/Retired/Homemaker		No Death	No Death	3rd dose / (booster)	Covishield		Never	No	Not applicable to me												Yes	Yes	Home isolation	Mild	Fever	Weakness	Breathlessness	Cough	Headache	Pain	Loss of smell		No	Not applicable to me	Not applicable to me	No Symptoms						No Joint pain
81	Male	Senior Secondary School (Class 11th to 12th)	Unemployed/Retired/Homemaker		No Death	No Death	2nd dose	Covaxin		Never	No	Not applicable to me												No
36	Female	Middle School Certificate (Class 6th to 8th)	Unemployed/Retired/Homemaker		No Death	No Death	2nd dose	Covishield		Never	No	Not applicable to me												No
26	Female	Graduate and above	Unemployed/Retired/Homemaker		No Death	No Death	3rd dose / (booster)	Covishield		Never	No	Not applicable to me												No
80	Male	Illiterate	Unemployed/Retired/Homemaker		No Death	No Death	No Vaccination so far				Yes												Brain hamrage	Yes	Yes	Home isolation	Moderate or somewhat worse	Fever	Weakness	Breathlessness	Cough		Pain			Yes	Ongoing or continuous	More than 1 year		Weakness				Memory Problems
22	Female	Middle School Certificate (Class 6th to 8th)	Unemployed/Retired/Homemaker		No Death	No Death	2nd dose	Covishield		Never	No	Not applicable to me												No
79	Female	Illiterate	Unemployed/Retired/Homemaker		No Death	No Death	2nd dose	Covishield		Never	No	Not applicable to me												No
50	Female	Illiterate	Unemployed/Retired/Homemaker		No Death	No Death	2nd dose	Covishield		Never	Yes		High BP (Before COVID)				Joint or rheumatological diseases (Before COVID)							No
79	Female	Illiterate	Agriculture		No Death	No Death	3rd dose / (booster)	Don't know		Once	Yes						Joint or rheumatological diseases (Before COVID)							Yes	Yes	Home isolation	Mild	Fever	Weakness		Cough	Headache	Pain			No			No Symptoms
26	Male	High School Certificate (Class 9th to 10th)	Private Job		No Death	No Death	2nd dose	Covishield		Never	No	Not applicable to me												No
50	Female	Illiterate	Unemployed/Retired/Homemaker		No Death	No Death	2nd dose	Covishield		Never	Yes		High BP (Before COVID)				Joint or rheumatological diseases (Before COVID)							No
26	Female	Graduate and above	Unemployed/Retired/Homemaker		No Death	No Death	2nd dose	Covishield		Never	No	Not applicable to me												No
79	Female	Illiterate	Unemployed/Retired/Homemaker		No Death	No Death	2nd dose	Covishield		Never	Yes						Joint or rheumatological diseases (Before COVID)							No
20	Male	Senior Secondary School (Class 11th to 12th)	Student		No Death	No Death	2nd dose	Covishield		Never	No	Not applicable to me												No
21	Female	Senior Secondary School (Class 11th to 12th)	Unemployed/Retired/Homemaker		No Death	No Death	2nd dose	Covishield		Never	No	Not applicable to me												No
41	Female	Middle School Certificate (Class 6th to 8th)	Unemployed/Retired/Homemaker		No Death	No Death	2nd dose	Covishield		Never	No	Not applicable to me												No
20	Female	Senior Secondary School (Class 11th to 12th)	Student		No Death	No Death	2nd dose	Covaxin		Never	No	Not applicable to me												No
25	Male	Graduate and above	Unemployed/Retired/Homemaker		No Death	No Death	2nd dose	Covishield		Never	No	Not applicable to me												No
79	Female	Illiterate	Unemployed/Retired/Homemaker		No Death	No Death	2nd dose	Covishield		Never	No	Not applicable to me												No
64	Male	Literate/Primary School Certificate (Class 1st to 5th)	Unemployed/Retired/Homemaker		No Death	No Death	2nd dose	Covishield		Never	No	Not applicable to me												No
81	Male	Illiterate	Unemployed/Retired/Homemaker		No Death	No Death	2nd dose	Covishield		Never	Yes						Joint or rheumatological diseases (Before COVID)							No
59	Male	Literate/Primary School Certificate (Class 1st to 5th)	Unemployed/Retired/Homemaker		No Death	No Death	2nd dose	Covishield		Never	No	Not applicable to me												No
62	Female	Illiterate	Unemployed/Retired/Homemaker		No Death	No Death	2nd dose	Covishield		Never	No	Not applicable to me												No
58	Female	High School Certificate (Class 9th to 10th)	Unemployed/Retired/Homemaker		No Death	No Death	2nd dose	Covishield		Never	No	Not applicable to me												No
29	Male	Graduate and above	Private Job		No Death	No Death	2nd dose	Covishield		Never	No	Not applicable to me												No
53	Female	Illiterate	Unemployed/Retired/Homemaker		No Death	No Death	2nd dose	Covishield		Never	Yes						Joint or rheumatological diseases (Before COVID)							No
39	Male	Graduate and above	Government Job		No Death	No Death	2nd dose	Covishield		Never	No	Not applicable to me												No
34	Female	Middle School Certificate (Class 6th to 8th)	Unemployed/Retired/Homemaker		No Death	No Death	2nd dose	Covishield		Never	No	Not applicable to me												No
65	Male	High School Certificate (Class 9th to 10th)	Unemployed/Retired/Homemaker		No Death	No Death	2nd dose	Covishield		Never	No	Not applicable to me												No
33	Female	Graduate and above	Unemployed/Retired/Homemaker		No Death	No Death	2nd dose	Covishield		Never	No	Not applicable to me												No
66	Female	Senior Secondary School (Class 11th to 12th)	Unemployed/Retired/Homemaker		No Death	No Death	2nd dose	Covishield		Never	No	Not applicable to me												Yes	Yes	Home isolation	Mild	Fever	Weakness	Breathlessness	Cough	Headache	Pain	Loss of smell		No	Not applicable to me	Not applicable to me	No Symptoms						No Joint pain
35	Female	High School Certificate (Class 9th to 10th)	Unemployed/Retired/Homemaker		No Death	No Death	2nd dose	Covishield		Never	No	Not applicable to me												No
38	Male	High School Certificate (Class 9th to 10th)	Agriculture		No Death	No Death	2nd dose	Covishield		Never	No	Not applicable to me												No
20	Male	Senior Secondary School (Class 11th to 12th)	Unemployed/Retired/Homemaker		No Death	No Death	2nd dose	Covishield		Never	No	Not applicable to me												No
65	Female	Illiterate	Unemployed/Retired/Homemaker		No Death	No Death	2nd dose	Covishield		Never	Yes					Asthma/Lungs diseases (Before COVID)	Joint or rheumatological diseases (Before COVID)						Cervical	No
49	Female	Senior Secondary School (Class 11th to 12th)	Unemployed/Retired/Homemaker		No Death	No Death	2nd dose	Covishield		Never	No	Not applicable to me												No
47	Female	Senior Secondary School (Class 11th to 12th)	Government Job		No Death	No Death	2nd dose	Covishield		Never	No	Not applicable to me												No
92	Female	Illiterate	Unemployed/Retired/Homemaker		No Death	No Death	2nd dose	Covishield		Never	Yes		High BP (Before COVID)											No
32	Female	Senior Secondary School (Class 11th to 12th)	Unemployed/Retired/Homemaker		No Death	No Death	2nd dose	Covishield		Never	No	Not applicable to me												No
52	Male	Senior Secondary School (Class 11th to 12th)	Unemployed/Retired/Homemaker		No Death	No Death	2nd dose	Covishield		Never	No	Not applicable to me												No
22	Male	Graduate and above	Student		No Death	No Death	2nd dose	Covishield		Never	No	Not applicable to me												No
33	Male	Graduate and above	Business / Shop		No Death	No Death	2nd dose	Covishield		Never	No	Not applicable to me												No
19	Male	Senior Secondary School (Class 11th to 12th)	Student		No Death	No Death	2nd dose	Covishield		Never	No	Not applicable to me												No
18	Female	Senior Secondary School (Class 11th to 12th)	Unemployed/Retired/Homemaker		No Death	No Death	2nd dose	Covishield		Never	No	Not applicable to me												No
71	Female	Literate/Primary School Certificate (Class 1st to 5th)	Unemployed/Retired/Homemaker		No Death	No Death	2nd dose	Covishield		Never	Yes						Joint or rheumatological diseases (Before COVID)							No
44	Male	Senior Secondary School (Class 11th to 12th)	Business / Shop		No Death	No Death	2nd dose	Covishield		Never	No	Not applicable to me												No
52	Male	Illiterate	Unemployed/Retired/Homemaker		No Death	No Death	2nd dose	Covishield		Never	No	Not applicable to me												No
65	Male	Illiterate	Unemployed/Retired/Homemaker		No Death	No Death	2nd dose	Covishield		Never	No	Not applicable to me												No
39	Male	Senior Secondary School (Class 11th to 12th)	Agriculture		No Death	No Death	2nd dose	Covishield		Never	No	Not applicable to me												No
40	Female	High School Certificate (Class 9th to 10th)	Unemployed/Retired/Homemaker		No Death	No Death	2nd dose	Covishield		Never	No	Not applicable to me												No
37	Female	High School Certificate (Class 9th to 10th)	Unemployed/Retired/Homemaker		No Death	No Death	2nd dose	Covishield		Never	No	Not applicable to me												No
65	Male	Illiterate	Unemployed/Retired/Homemaker		No Death	No Death	2nd dose	Covishield		Never	No	Not applicable to me												No
62	Male	Middle School Certificate (Class 6th to 8th)	Agriculture		No Death	No Death	2nd dose	Covishield		Never	No	Not applicable to me												No
64	Female	Literate/Primary School Certificate (Class 1st to 5th)	Agriculture		No Death	No Death	2nd dose	Covishield		Never	No	Not applicable to me												No
48	Male	Illiterate	Business / Shop		No Death	No Death	2nd dose	Don't know		Never	No	Not applicable to me												No
27	Male	Graduate and above	Private Job		No Death	No Death	2nd dose	Covishield		Never	No	Not applicable to me												No
57	Female	High School Certificate (Class 9th to 10th)	Unemployed/Retired/Homemaker		No Death	1	2nd dose	Covishield		Never	No	Not applicable to me												No
64	Female	Middle School Certificate (Class 6th to 8th)	Unemployed/Retired/Homemaker		No Death	No Death	2nd dose	Covishield		Never	No	Not applicable to me												No
36	Male	Graduate and above	Agriculture		No Death	No Death	2nd dose	Covishield		Never	No	Not applicable to me												No
36	Female	Middle School Certificate (Class 6th to 8th)	Unemployed/Retired/Homemaker		No Death	No Death	2nd dose	Covishield		Never	No	Not applicable to me												No
45	Female	Literate/Primary School Certificate (Class 1st to 5th)	Unemployed/Retired/Homemaker		No Death	No Death	2nd dose	Covishield		Never	No	Not applicable to me												No
25	Female	Middle School Certificate (Class 6th to 8th)	Unemployed/Retired/Homemaker		No Death	No Death	2nd dose	Covishield		Never	No	Not applicable to me												No
21	Male	Graduate and above	Unemployed/Retired/Homemaker		No Death	No Death	2nd dose	Covishield		Never	No	Not applicable to me												No
31	Female	Graduate and above	Unemployed/Retired/Homemaker		No Death	No Death	1st dose	Covishield		Never	No	Not applicable to me												No
37	Male	Senior Secondary School (Class 11th to 12th)	Private Job		No Death	No Death	2nd dose	Covishield		Never	No	Not applicable to me												No
31	Female	Senior Secondary School (Class 11th to 12th)	Unemployed/Retired/Homemaker		No Death	No Death	2nd dose	Covishield		Never	No	Not applicable to me												No
48	Male	High School Certificate (Class 9th to 10th)	Agriculture		No Death	No Death	2nd dose	Covishield		Never	No	Not applicable to me												No
65	Female	Middle School Certificate (Class 6th to 8th)	Unemployed/Retired/Homemaker		No Death	No Death	2nd dose	Covishield		Never	No	Not applicable to me												No
66	Female	Literate/Primary School Certificate (Class 1st to 5th)	Unemployed/Retired/Homemaker		No Death	No Death	2nd dose	Covishield		Never	Yes						Joint or rheumatological diseases (Before COVID)							No
54	Male	Literate/Primary School Certificate (Class 1st to 5th)	Agriculture		No Death	No Death	2nd dose	Covishield		Never	No	Not applicable to me												No
32	Male	Senior Secondary School (Class 11th to 12th)	Business / Shop		No Death	No Death	2nd dose	Covishield		Never	No	Not applicable to me												No
62	Female	Illiterate	Unemployed/Retired/Homemaker		No Death	No Death	2nd dose	Covishield		Never	No	Not applicable to me												No
68	Male	Senior Secondary School (Class 11th to 12th)	Agriculture		No Death	No Death	2nd dose	Covishield		Never	No	Not applicable to me												No
42	Female	Middle School Certificate (Class 6th to 8th)	Unemployed/Retired/Homemaker		No Death	No Death	2nd dose	Covishield		Never	No	Not applicable to me												No
77	Female	Illiterate	Unemployed/Retired/Homemaker		No Death	No Death	2nd dose	Covishield		Never	No	Not applicable to me												No
51	Female	Illiterate	Unemployed/Retired/Homemaker		No Death	No Death	2nd dose	Covishield		Never	Yes						Joint or rheumatological diseases (Before COVID)							No
30	Female	High School Certificate (Class 9th to 10th)	Unemployed/Retired/Homemaker		No Death	No Death	2nd dose	Covishield		Never	No	Not applicable to me												No
45	Female	Literate/Primary School Certificate (Class 1st to 5th)	Agriculture		No Death	No Death	2nd dose	Covishield		Never	No	Not applicable to me												No
46	Male	High School Certificate (Class 9th to 10th)	Business / Shop		No Death	No Death	2nd dose	Covishield		Never	No	Not applicable to me												No
26	Male	Senior Secondary School (Class 11th to 12th)	Unemployed/Retired/Homemaker		No Death	No Death	2nd dose	Covishield		Never	No	Not applicable to me												No
41	Female	Senior Secondary School (Class 11th to 12th)	Unemployed/Retired/Homemaker		No Death	No Death	1st dose	Don't know		Never	No	Not applicable to me												No
60	Female	Illiterate	Unemployed/Retired/Homemaker		No Death	No Death	2nd dose	Covishield		Never	No	Not applicable to me												No
24	Male	Senior Secondary School (Class 11th to 12th)	Unemployed/Retired/Homemaker		No Death	No Death	2nd dose	Covishield		Never	No	Not applicable to me												No
43	Male	Senior Secondary School (Class 11th to 12th)	Unemployed/Retired/Homemaker		No Death	No Death	2nd dose	Covishield		Never	No	Not applicable to me												No
63	Male	Middle School Certificate (Class 6th to 8th)	Agriculture		No Death	No Death	2nd dose	Covishield		Never	No	Not applicable to me												No
63	Female	Middle School Certificate (Class 6th to 8th)	Unemployed/Retired/Homemaker		No Death	No Death	2nd dose	Covishield		Never	Yes			Diabetes (Before COVID)										No
65	Male	High School Certificate (Class 9th to 10th)	Unemployed/Retired/Homemaker		No Death	No Death	2nd dose	Covishield		Once	Yes		High BP (Before COVID)			Asthma/Lungs diseases (Before COVID)								No
75	Male	Illiterate	Unemployed/Retired/Homemaker		No Death	No Death	2nd dose	Covishield		Never	Yes		High BP (Before COVID)	Diabetes (Before COVID)		Asthma/Lungs diseases (Before COVID)								No
18	Female	Senior Secondary School (Class 11th to 12th)	Unemployed/Retired/Homemaker		No Death	No Death	2nd dose	Covaxin		Never	No	Not applicable to me												No
31	Male	Graduate and above	Government Job		No Death	No Death	2nd dose	Covishield		Never	No	Not applicable to me												No
52	Female	Literate/Primary School Certificate (Class 1st to 5th)	Unemployed/Retired/Homemaker		No Death	No Death	3rd dose / (booster)	Covishield		Never	No	Not applicable to me												No
42	Female	Senior Secondary School (Class 11th to 12th)	Unemployed/Retired/Homemaker		No Death	No Death	2nd dose	Covishield		Never	No	Not applicable to me												No
41	Male	Graduate and above	Business / Shop		No Death	No Death	2nd dose	Covishield		Never	No	Not applicable to me												No
32	Female	Graduate and above	Unemployed/Retired/Homemaker		No Death	No Death	2nd dose	Covishield		Never	No	Not applicable to me												No
56	Male	High School Certificate (Class 9th to 10th)	Private Job		No Death	No Death	3rd dose / (booster)	Covishield		Never	Yes		High BP (Before COVID)											No
55	Male	Senior Secondary School (Class 11th to 12th)	Agriculture		No Death	No Death	2nd dose	Covishield		Never	No	Not applicable to me												No
55	Female	Illiterate	Unemployed/Retired/Homemaker		No Death	No Death	2nd dose	Covishield		Never	Yes	Not applicable to me												No
53	Female	Senior Secondary School (Class 11th to 12th)	Unemployed/Retired/Homemaker		No Death	No Death	2nd dose	Covishield		Never	No	Not applicable to me												No
35	Female	Senior Secondary School (Class 11th to 12th)	Unemployed/Retired/Homemaker		No Death	1	2nd dose	Covishield		Never	No													No
24	Female	Graduate and above	Student		No Death	No Death	2nd dose	Covishield		Never	No	Not applicable to me												No
23	Male	Graduate and above	Student		No Death	No Death	1st dose	Covishield		Never	No	Not applicable to me												No
35	Male	High School Certificate (Class 9th to 10th)	Private Job		No Death	No Death	2nd dose	Covishield		Never	No	Not applicable to me												No
53	Female	High School Certificate (Class 9th to 10th)	Unemployed/Retired/Homemaker		No Death	No Death	2nd dose	Covishield		Never	No	Not applicable to me												No
36	Female	Middle School Certificate (Class 6th to 8th)	Unemployed/Retired/Homemaker		No Death	No Death	2nd dose	Covishield		Never	No	Not applicable to me												No
42	Male	Literate/Primary School Certificate (Class 1st to 5th)	Agriculture		No Death	No Death	2nd dose	Covishield		Never	No	Not applicable to me												No
35	Female	High School Certificate (Class 9th to 10th)	Unemployed/Retired/Homemaker		No Death	No Death	2nd dose	Covishield		Never	No	Not applicable to me												No
56	Female	Illiterate	Unemployed/Retired/Homemaker		No Death	No Death	2nd dose	Covishield		Never	No	Not applicable to me												No
65	Female	Illiterate	Unemployed/Retired/Homemaker		No Death	No Death	2nd dose	Covishield		Never	No	Not applicable to me												No
45	Male	Graduate and above	Government Job		No Death	No Death	2nd dose	Covishield		Never	No													No
82	Female	Illiterate	Unemployed/Retired/Homemaker		No Death	No Death	2nd dose	Covishield		Never	No	Not applicable to me												No
62	Male	Literate/Primary School Certificate (Class 1st to 5th)	Unemployed/Retired/Homemaker		No Death	No Death	2nd dose	Covishield		Never	No	Not applicable to me												No
21	Male	Senior Secondary School (Class 11th to 12th)	Unemployed/Retired/Homemaker		No Death	No Death	2nd dose	Covishield		Never	No	Not applicable to me												No
41	Female	Senior Secondary School (Class 11th to 12th)	Unemployed/Retired/Homemaker		No Death	No Death	2nd dose	Covishield		Never	No													No
22	Female	Senior Secondary School (Class 11th to 12th)	Student		No Death	No Death	2nd dose	Covaxin		Never	No	Not applicable to me												No
35	Female	High School Certificate (Class 9th to 10th)	Unemployed/Retired/Homemaker		No Death	No Death	2nd dose	Covishield		Never	No	Not applicable to me												No
30	Female	High School Certificate (Class 9th to 10th)	Unemployed/Retired/Homemaker		No Death	No Death	2nd dose	Covishield		Never	No	Not applicable to me												No
31	Female	Graduate and above	Unemployed/Retired/Homemaker		No Death	No Death	2nd dose	Covishield		Never	No	Not applicable to me												No
29	Female	Senior Secondary School (Class 11th to 12th)	Unemployed/Retired/Homemaker		No Death	No Death	2nd dose	Covishield		Never	No	Not applicable to me												No
72	Female	Illiterate	Unemployed/Retired/Homemaker		No Death	No Death	2nd dose	Covishield		Never	No	Not applicable to me												No
44	Female	High School Certificate (Class 9th to 10th)	Unemployed/Retired/Homemaker		No Death	No Death	2nd dose	Covishield		Never	No	Not applicable to me												No
35	Male	Graduate and above	Private Job		No Death	No Death	1st dose	Covishield		Never	No	Not applicable to me												No
35	Male	Graduate and above	Private Job		No Death	No Death	2nd dose	Covishield		Never	No	Not applicable to me												No
35	Female	Senior Secondary School (Class 11th to 12th)	Unemployed/Retired/Homemaker		No Death	No Death	2nd dose	Covishield		Never	No	Not applicable to me												No
66	Male	High School Certificate (Class 9th to 10th)	Unemployed/Retired/Homemaker		No Death	No Death	2nd dose	Covishield		Never	No	Not applicable to me												No
60	Female	Illiterate	Unemployed/Retired/Homemaker		No Death	No Death	2nd dose	Covishield		Never	No													No
54	Female	Literate/Primary School Certificate (Class 1st to 5th)	Unemployed/Retired/Homemaker		No Death	No Death	2nd dose	Covishield		Never	No	Not applicable to me												No
22	Male	Senior Secondary School (Class 11th to 12th)	Unemployed/Retired/Homemaker		No Death	No Death	2nd dose	Covishield		Never	No	Not applicable to me												No
56	Male	High School Certificate (Class 9th to 10th)	Private Job		No Death	No Death	2nd dose	Covishield		Never	No	Not applicable to me												No
39	Male	Literate/Primary School Certificate (Class 1st to 5th)	Other (please specify)	Truck driver	No Death	No Death	3rd dose / (booster)	Covishield		Never	No	Not applicable to me												No
46	Female	Literate/Primary School Certificate (Class 1st to 5th)	Unemployed/Retired/Homemaker		No Death	No Death	2nd dose	Covishield		Never	No	Not applicable to me												No
35	Female	High School Certificate (Class 9th to 10th)	Unemployed/Retired/Homemaker		No Death	No Death	2nd dose	Covishield		Never	No	Not applicable to me												No
42	Male	Literate/Primary School Certificate (Class 1st to 5th)	Private Job		No Death	No Death	1st dose	Covishield		Never	No	Not applicable to me												Yes	Yes	Home isolation	Mild	Fever	Weakness	Breathlessness	Cough	Headache	Pain	Loss of smell		No	Not applicable to me	Not applicable to me	No Symptoms						No Joint pain
32	Female	Literate/Primary School Certificate (Class 1st to 5th)	Unemployed/Retired/Homemaker		No Death	No Death	2nd dose	Covishield		Never	No	Not applicable to me												No
24	Male	Literate/Primary School Certificate (Class 1st to 5th)	Agriculture		No Death	No Death	1st dose	Covishield		Never	No													No
23	Male	Graduate and above	Unemployed/Retired/Homemaker		No Death	No Death	2nd dose	Covishield		Never	No	Not applicable to me												No
37	Female	Literate/Primary School Certificate (Class 1st to 5th)	Unemployed/Retired/Homemaker		No Death	No Death	2nd dose	Covishield		Never	No	Not applicable to me												No
45	Female	Senior Secondary School (Class 11th to 12th)	Unemployed/Retired/Homemaker		No Death	No Death	2nd dose	Covishield		Never	No	Not applicable to me												No
48	Female	Illiterate	Unemployed/Retired/Homemaker		No Death	No Death	1st dose	Covishield		Never	No													No
46	Male	Senior Secondary School (Class 11th to 12th)	Business / Shop		No Death	No Death	2nd dose	Covishield		Never	No	Not applicable to me												Yes	Yes	Hospital ward	Mild	Fever	Weakness					Loss of smell		No	Not applicable to me	Not applicable to me	No Symptoms						No Joint pain
18	Male	Senior Secondary School (Class 11th to 12th)	Unemployed/Retired/Homemaker		No Death	No Death	2nd dose	Covaxin		Never	No	Not applicable to me												No
69	Female	Illiterate	Unemployed/Retired/Homemaker		No Death	No Death	2nd dose	Covishield		Never	Yes						Joint or rheumatological diseases (Before COVID)							No
47	Male	Senior Secondary School (Class 11th to 12th)	Agriculture		No Death	No Death	2nd dose	Covishield		Never	Yes		High BP (Before COVID)											No
38	Female	High School Certificate (Class 9th to 10th)	Unemployed/Retired/Homemaker		No Death	No Death	2nd dose	Covishield		Never	No	Not applicable to me												No
48	Male	Senior Secondary School (Class 11th to 12th)	Business / Shop		No Death	No Death	2nd dose	Covishield		Never	No	Not applicable to me												No
72	Male	Illiterate	Unemployed/Retired/Homemaker		No Death	No Death	2nd dose	Covishield		Never	No	Not applicable to me												No
36	Female	Middle School Certificate (Class 6th to 8th)	Unemployed/Retired/Homemaker		No Death	No Death	2nd dose	Covishield		Never	No	Not applicable to me												No
22	Female	Graduate and above	Unemployed/Retired/Homemaker		No Death	No Death	2nd dose	Covishield		Never	No	Not applicable to me												No
54	Female	Senior Secondary School (Class 11th to 12th)	Unemployed/Retired/Homemaker		No Death	No Death	2nd dose	Covishield		Never	Yes		High BP (Before COVID)	Diabetes (Before COVID)			Joint or rheumatological diseases (Before COVID)							No
18	Male	Senior Secondary School (Class 11th to 12th)	Student		No Death	No Death	2nd dose	Covishield		Never	No	Not applicable to me												No
24	Female	Senior Secondary School (Class 11th to 12th)	Private Job		No Death	No Death	2nd dose	Covishield		Never	No	Not applicable to me												No
50	Female	Literate/Primary School Certificate (Class 1st to 5th)	Unemployed/Retired/Homemaker		No Death	No Death	2nd dose	Covishield		Never	No	Not applicable to me												No
58	Male	Literate/Primary School Certificate (Class 1st to 5th)	Agriculture		No Death	No Death	2nd dose	Covishield		Never	No	Not applicable to me												No
80	Male	Illiterate	Unemployed/Retired/Homemaker		No Death	No Death	2nd dose	Don't know		Never	No													No
26	Male	Graduate and above	Private Job		No Death	No Death	2nd dose	Covishield		Never	No													No
61	Female	Illiterate	Unemployed/Retired/Homemaker		No Death	No Death	2nd dose	Covishield		Never	No	Not applicable to me												No
75	Female	Illiterate	Unemployed/Retired/Homemaker		No Death	No Death	2nd dose	Don't know		Never	No													No
63	Male	Literate/Primary School Certificate (Class 1st to 5th)	Unemployed/Retired/Homemaker		No Death	No Death	2nd dose	Covishield		Never	No	Not applicable to me												No
38	Female	High School Certificate (Class 9th to 10th)	Unemployed/Retired/Homemaker		No Death	No Death	2nd dose	Covishield		Never	No	Not applicable to me												No
75	Female	Illiterate	Unemployed/Retired/Homemaker		No Death	No Death	2nd dose	Covishield		Never	Yes		High BP (Before COVID)											No
36	Female	Middle School Certificate (Class 6th to 8th)	Unemployed/Retired/Homemaker		No Death	No Death	2nd dose	Covishield		Never	No	Not applicable to me												No
19	Male	Senior Secondary School (Class 11th to 12th)	Student		No Death	No Death	2nd dose	Covishield		Never	No	Not applicable to me												No
18	Male	Senior Secondary School (Class 11th to 12th)	Student		No Death	No Death	2nd dose	Covishield		Never	No	Not applicable to me												No
41	Male	Senior Secondary School (Class 11th to 12th)	Business / Shop		No Death	No Death	2nd dose	Covishield		Never	No	Not applicable to me												No
19	Female	Graduate and above	Student		No Death	No Death	2nd dose	Covishield		Never	No													Yes	Yes	Home isolation	Moderate or somewhat worse	Fever	Weakness	Breathlessness	Cough	Headache	Pain			No									No Joint pain
36	Male	Senior Secondary School (Class 11th to 12th)	Business / Shop		No Death	No Death	2nd dose	Covishield		Never	No	Not applicable to me												No
72	Male	Graduate and above	Unemployed/Retired/Homemaker		No Death	No Death	2nd dose	Covishield		Never	Yes												Hyper tension	No
48	Female	Graduate and above	Unemployed/Retired/Homemaker		No Death	No Death	2nd dose	Covishield		Never	No	Not applicable to me												No
38	Female	Middle School Certificate (Class 6th to 8th)	Unemployed/Retired/Homemaker		No Death	No Death	2nd dose	Covishield		Never	No	Not applicable to me												No
51	Male	Graduate and above	Government Job		No Death	No Death	2nd dose	Covishield		Never	Yes			Diabetes (Before COVID)	Heart diseases (Before COVID)									No
35	Female	Graduate and above	Unemployed/Retired/Homemaker		No Death	No Death	2nd dose	Covishield		Never	No	Not applicable to me												Yes	Yes	Home isolation	Mild	Fever	Weakness	Breathlessness	Cough	Headache	Pain			No	Not applicable to me	Not applicable to me	No Symptoms						No Joint pain
29	Male	Graduate and above	Business / Shop		No Death	No Death	2nd dose	Covishield		Never	No	Not applicable to me												Yes	Yes	Home isolation	Mild	Fever	Weakness		Cough	Headache	Pain	Loss of smell		No	Not applicable to me	Not applicable to me	No Symptoms						No Joint pain
23	Female	Senior Secondary School (Class 11th to 12th)	Unemployed/Retired/Homemaker		No Death	No Death	2nd dose	Covishield		Never	No	Not applicable to me												No
39	Male	Graduate and above	Government Job		No Death	No Death	2nd dose	Covishield		Never	No	Not applicable to me												No
26	Female	Senior Secondary School (Class 11th to 12th)	Unemployed/Retired/Homemaker		No Death	No Death	2nd dose	Covishield		Never	No	Not applicable to me												No
23	Male	Graduate and above	Student		No Death	No Death	2nd dose	Covishield		Never	No													Yes	Yes	Home isolation	Severe or extremely severe	Fever	Weakness	Breathlessness	Cough			Loss of smell		No			No Symptoms						No Joint pain
34	Male	Senior Secondary School (Class 11th to 12th)	Government Job		No Death	No Death	2nd dose	Covishield		Never	No	Not applicable to me												No
21	Male	Graduate and above	Student		No Death	No Death	3rd dose / (booster)	Covishield		Never	No	Not applicable to me												No
45	Female	Literate/Primary School Certificate (Class 1st to 5th)	Unemployed/Retired/Homemaker		No Death	No Death	2nd dose	Covishield		Never	No	Not applicable to me												No
73	Female	Middle School Certificate (Class 6th to 8th)	Unemployed/Retired/Homemaker		No Death	No Death	2nd dose	Covishield		Never	Yes		High BP (Before COVID)	Diabetes (Before COVID)										No
24	Female	Graduate and above	Student		No Death	No Death	2nd dose	Covishield		Never	No	Not applicable to me												No
48	Female	High School Certificate (Class 9th to 10th)	Unemployed/Retired/Homemaker		No Death	No Death	2nd dose	Covishield		Never	Yes									Migraine or neurological diseases (Before COVID)				No
79	Male	Senior Secondary School (Class 11th to 12th)	Unemployed/Retired/Homemaker		No Death	No Death	2nd dose	Covishield		Never	Yes		High BP (Before COVID)	Diabetes (Before COVID)										Yes	Yes	Hospital ward	Mild	Fever	Weakness	Breathlessness				Loss of smell		No	Not applicable to me	Not applicable to me	No Symptoms						No Joint pain
22	Male	Graduate and above	Unemployed/Retired/Homemaker		No Death	No Death	2nd dose	Covishield		Never	No	Not applicable to me												No
51	Male	Senior Secondary School (Class 11th to 12th)	Private Job		No Death	No Death	2nd dose	Covishield		Never	No	Not applicable to me												No
63	Male	Graduate and above	Unemployed/Retired/Homemaker		No Death	No Death	3rd dose / (booster)	Covishield		Never	No	Not applicable to me												No
20	Female	Graduate and above	Student		No Death	No Death	2nd dose	Covishield		Never	No	Not applicable to me												No
70	Female	Illiterate	Unemployed/Retired/Homemaker		No Death	No Death	2nd dose	Covishield		Never	No	Not applicable to me												No
56	Female	High School Certificate (Class 9th to 10th)	Unemployed/Retired/Homemaker		No Death	No Death	3rd dose / (booster)	Covishield		Never	No	Not applicable to me												No
51	Male	Graduate and above	Business / Shop		No Death	No Death	2nd dose	Don't know		Once	Yes						Joint or rheumatological diseases (Before COVID)							Yes	Yes	Home isolation	Moderate or somewhat worse	Fever	Weakness	Breathlessness	Cough	Headache	Pain	Loss of smell		Yes	Ongoing or continuous	More than 1 year		Weakness	Weight loss	Weight gain
30	Female	Senior Secondary School (Class 11th to 12th)	Unemployed/Retired/Homemaker		No Death	No Death	2nd dose	Covishield		Never	No	Not applicable to me												No
31	Male	Graduate and above	Business / Shop		No Death	No Death	2nd dose	Covishield		Never	No	Not applicable to me												No
22	Female	Graduate and above	Student		No Death	No Death	2nd dose	Covishield		Once	No	Not applicable to me												Yes	Yes	Home isolation	Asymptomatic	Fever					Pain			No	Not applicable to me	Not applicable to me	No Symptoms						No Joint pain
35	Female	High School Certificate (Class 9th to 10th)	Unemployed/Retired/Homemaker		No Death	No Death	2nd dose	Covishield		Never	No	Not applicable to me												No
44	Female	Senior Secondary School (Class 11th to 12th)	Business / Shop		No Death	No Death	2nd dose	Covishield		Never	No	Not applicable to me												Yes	Yes	Home isolation	Mild	Fever	Weakness	Breathlessness	Cough	Headache	Pain	Loss of smell		Yes	Episodic (off and on)	Less than 03 months		Weakness	Weight loss	Weight gain	Headache
26	Male	Graduate and above	Unemployed/Retired/Homemaker		No Death	No Death	2nd dose	Covishield		Never	No	Not applicable to me												Yes	Yes	Home isolation	Mild	Fever	Weakness				Pain	Loss of smell		No	Not applicable to me	Not applicable to me	No Symptoms						No Joint pain
37	Male	Senior Secondary School (Class 11th to 12th)	Private Job		No Death	No Death	2nd dose	Covishield		Never	No	Not applicable to me												No
48	Female	Senior Secondary School (Class 11th to 12th)	Unemployed/Retired/Homemaker		No Death	No Death	2nd dose	Covishield		Never	No	Not applicable to me												No
27	Female	Graduate and above	Unemployed/Retired/Homemaker		No Death	No Death	2nd dose	Covishield		Never	No	Not applicable to me												No
55	Male	Graduate and above	Private Job		No Death	No Death	2nd dose	Covishield		Never	No	Not applicable to me												No
62	Female	Illiterate	Unemployed/Retired/Homemaker		No Death	No Death	2nd dose	Covishield		Never	Yes										History of thyroid disease (Before COVID)			No
61	Female	High School Certificate (Class 9th to 10th)	Unemployed/Retired/Homemaker		No Death	No Death	2nd dose	Covishield		Never	Yes		High BP (Before COVID)											No
25	Male	Graduate and above	Business / Shop		No Death	No Death	2nd dose	Covishield		Never	No	Not applicable to me												No
66	Male	High School Certificate (Class 9th to 10th)	Unemployed/Retired/Homemaker		No Death	No Death	2nd dose	Covishield		Never	No	Not applicable to me												No
49	Male	High School Certificate (Class 9th to 10th)	Government Job		No Death	No Death	2nd dose	Covishield		Never	No	Not applicable to me												No
49	Female	Graduate and above	Unemployed/Retired/Homemaker		No Death	No Death	2nd dose	Covishield		Never	No	Not applicable to me												No
61	Male	Literate/Primary School Certificate (Class 1st to 5th)	Unemployed/Retired/Homemaker		No Death	No Death	3rd dose / (booster)	Covishield		Never	No	Not applicable to me												No
51	Male	Graduate and above	Business / Shop		No Death	No Death	2nd dose	Covishield		Never	No	Not applicable to me												No
30	Female	High School Certificate (Class 9th to 10th)	Unemployed/Retired/Homemaker		No Death	No Death	3rd dose / (booster)	Covishield		Never	No	Not applicable to me												No
33	Female	Graduate and above	Government Job		No Death	No Death	2nd dose	Covishield		Never	No	Not applicable to me												No
51	Female	Illiterate	Unemployed/Retired/Homemaker		No Death	No Death	3rd dose / (booster)	Covishield		Never	Yes			Diabetes (Before COVID)										No
61	Female	Literate/Primary School Certificate (Class 1st to 5th)	Unemployed/Retired/Homemaker		No Death	No Death	2nd dose	Covishield		Never	No													No
22	Female	Graduate and above	Unemployed/Retired/Homemaker		No Death	No Death	2nd dose	Covishield		Never	No	Not applicable to me												Yes	Yes	Home isolation	Mild		Weakness					Loss of smell		No	Not applicable to me	Not applicable to me	No Symptoms						No Joint pain
36	Female	Graduate and above	Unemployed/Retired/Homemaker		No Death	No Death	2nd dose	Covishield		Never	No	Not applicable to me												No
35	Male	Graduate and above	Private Job		No Death	No Death	2nd dose	Covishield		Never	No	Not applicable to me												No
43	Female	High School Certificate (Class 9th to 10th)	Unemployed/Retired/Homemaker		No Death	No Death	2nd dose	Covishield		Never	No	Not applicable to me												No
34	Male	Graduate and above	Private Job		No Death	No Death	2nd dose	Covishield		Never	No	Not applicable to me												No
31	Male	Senior Secondary School (Class 11th to 12th)	Private Job		No Death	No Death	3rd dose / (booster)	Covishield		Never	No	Not applicable to me												Yes	Yes	Home isolation	Mild	Fever	Weakness	Breathlessness	Cough	Headache	Pain	Loss of smell		No	Not applicable to me	Not applicable to me	No Symptoms						No Joint pain
45	Female	High School Certificate (Class 9th to 10th)	Unemployed/Retired/Homemaker		No Death	No Death	2nd dose	Covishield		Never	No	Not applicable to me												No
50	Male	Graduate and above	Government Job		No Death	No Death	2nd dose	Covishield		Never	No	Not applicable to me												No
54	Female	Literate/Primary School Certificate (Class 1st to 5th)	Unemployed/Retired/Homemaker		No Death	No Death	2nd dose	Covishield		Never	No	Not applicable to me												No
45	Male	Senior Secondary School (Class 11th to 12th)	Business / Shop		No Death	No Death	2nd dose	Covishield		Never	No	Not applicable to me												No
91	Female	Illiterate	Unemployed/Retired/Homemaker		No Death	No Death	No Vaccination so far	Not received		Never	No	Not applicable to me												No
31	Female	High School Certificate (Class 9th to 10th)	Unemployed/Retired/Homemaker		No Death	No Death	2nd dose	Covishield		Never	No	Not applicable to me												Yes	Yes	Home isolation	Mild	Fever			Cough	Headache	Pain	Loss of smell		No	Not applicable to me	Not applicable to me	No Symptoms						No Joint pain
71	Female	Illiterate	Unemployed/Retired/Homemaker		No Death	No Death	2nd dose	Covishield		Never	Yes		High BP (Before COVID)				Joint or rheumatological diseases (Before COVID)	Liver diseases (Before COVID)						No
42	Male	Graduate and above	Business / Shop		No Death	No Death	2nd dose	Covishield		Never	No													No
76	Male	Graduate and above	Unemployed/Retired/Homemaker		No Death	No Death	2nd dose	Covishield		Never	No	Not applicable to me												No
28	Female	Graduate and above	Private Job		No Death	No Death	3rd dose / (booster)	Covishield		Never	No	Not applicable to me												No
18	Male	Senior Secondary School (Class 11th to 12th)	Student		No Death	No Death	2nd dose	Covishield		Never	No	Not applicable to me												No
32	Female	Middle School Certificate (Class 6th to 8th)	Unemployed/Retired/Homemaker		No Death	No Death	2nd dose	Covishield		Never	No	Not applicable to me												No
47	Female	Senior Secondary School (Class 11th to 12th)	Unemployed/Retired/Homemaker		No Death	No Death	2nd dose	Covishield		Never	No	Not applicable to me												No
64	Female	Illiterate	Unemployed/Retired/Homemaker		No Death	No Death	3rd dose / (booster)	Covishield		Never	Yes		High BP (Before COVID)	Diabetes (Before COVID)			Joint or rheumatological diseases (Before COVID)							No
36	Male	High School Certificate (Class 9th to 10th)	Unemployed/Retired/Homemaker		No Death	No Death	2nd dose	Covishield		Never	No	Not applicable to me												No
30	Male	Graduate and above	Private Job		No Death	No Death	3rd dose / (booster)	Covishield		Never	No	Not applicable to me												No
51	Male	Graduate and above	Government Job		No Death	No Death	2nd dose	Covishield		Never	No	Not applicable to me												No
20	Female	Graduate and above	Student		No Death	No Death	3rd dose / (booster)	Covishield		Never	No	Not applicable to me												No
54	Female	Literate/Primary School Certificate (Class 1st to 5th)	Unemployed/Retired/Homemaker		No Death	No Death	2nd dose	Covishield		Never	Yes					Asthma/Lungs diseases (Before COVID)								Yes	Yes	Home isolation	Mild	Fever		Breathlessness		Headache		Loss of smell		No	Not applicable to me	Not applicable to me					Headache		No Joint pain
68	Male	Graduate and above	Unemployed/Retired/Homemaker		No Death	No Death	2nd dose	Covishield		Never	Yes		High BP (Before COVID)	Diabetes (Before COVID)			Joint or rheumatological diseases (Before COVID)							No
49	Female	High School Certificate (Class 9th to 10th)	Unemployed/Retired/Homemaker		No Death	No Death	2nd dose	Covishield		Never	No	Not applicable to me												No
21	Male	Graduate and above	Student		No Death	No Death	3rd dose / (booster)	Covishield		Never	No	Not applicable to me												No
42	Female	Senior Secondary School (Class 11th to 12th)	Unemployed/Retired/Homemaker		No Death	No Death	3rd dose / (booster)	Covishield		Never	No	Not applicable to me												No
62	Male	Senior Secondary School (Class 11th to 12th)	Business / Shop		No Death	No Death	3rd dose / (booster)	Covishield		Never	No	Not applicable to me												No
37	Female	Graduate and above	Unemployed/Retired/Homemaker		No Death	No Death	3rd dose / (booster)	Covishield		Never	No	Not applicable to me												No
18	Male	Senior Secondary School (Class 11th to 12th)	Student		No Death	No Death	2nd dose	Covishield		Never	No	Not applicable to me												Yes	Yes	Home isolation	Asymptomatic	Fever						Loss of smell		No	Not applicable to me	Not applicable to me	No Symptoms						No Joint pain
45	Male	Graduate and above	Private Job		No Death	No Death	3rd dose / (booster)	Covishield		Never	No	Not applicable to me												No
66	Female	Literate/Primary School Certificate (Class 1st to 5th)	Unemployed/Retired/Homemaker		No Death	No Death	2nd dose	Covishield		Never	No													No
36	Male	Graduate and above	Private Job		No Death	No Death	2nd dose	Covishield		Never	No	Not applicable to me												No
21	Female	Senior Secondary School (Class 11th to 12th)	Student		No Death	No Death	2nd dose	Covishield		Never	No	Not applicable to me												Yes	Yes	Home isolation	Mild	Fever		Breathlessness				Loss of smell		No	Not applicable to me	Not applicable to me	No Symptoms						No Joint pain
65	Female	Literate/Primary School Certificate (Class 1st to 5th)	Unemployed/Retired/Homemaker		No Death	No Death	3rd dose / (booster)	Covishield		Never	Yes			Diabetes (Before COVID)										No
29	Female	Senior Secondary School (Class 11th to 12th)	Unemployed/Retired/Homemaker		No Death	No Death	2nd dose	Covishield		Never	No	Not applicable to me												No
45	Female	Senior Secondary School (Class 11th to 12th)	Unemployed/Retired/Homemaker		No Death	No Death	2nd dose	Covishield		Never	No	Not applicable to me												Yes	Yes	Home isolation	Mild	Fever						Loss of smell		No	Not applicable to me	Not applicable to me	No Symptoms						No Joint pain
69	Male	High School Certificate (Class 9th to 10th)	Unemployed/Retired/Homemaker		No Death	No Death	3rd dose / (booster)	Covishield		Never	Yes		High BP (Before COVID)	Diabetes (Before COVID)										No
28	Male	Graduate and above	Private Job		No Death	No Death	2nd dose	Covishield		Never	No	Not applicable to me												No
82	Male	Literate/Primary School Certificate (Class 1st to 5th)	Unemployed/Retired/Homemaker		No Death	No Death	2nd dose	Covishield		Never	No	Not applicable to me												No
32	Male	Senior Secondary School (Class 11th to 12th)	Government Job		No Death	No Death	2nd dose	Covishield		Never	No	Not applicable to me												No
28	Male	Graduate and above	Private Job		No Death	No Death	2nd dose	Covishield		Never	No	Not applicable to me												No
38	Male	Graduate and above	Unemployed/Retired/Homemaker		No Death	No Death	2nd dose	Covishield		Never	No													No
66	Female	Senior Secondary School (Class 11th to 12th)	Unemployed/Retired/Homemaker		No Death	No Death	3rd dose / (booster)	Covishield		Never	No	Not applicable to me												No
22	Male	Graduate and above	Government Job		No Death	No Death	2nd dose	Covishield		Never	No	Not applicable to me												No
57	Female	Middle School Certificate (Class 6th to 8th)	Unemployed/Retired/Homemaker		No Death	No Death	2nd dose	Covishield		Never	No	Not applicable to me												No
26	Female	Graduate and above	Unemployed/Retired/Homemaker		No Death	No Death	2nd dose	Covishield		Never	No	Not applicable to me												No
26	Female	Senior Secondary School (Class 11th to 12th)	Unemployed/Retired/Homemaker		No Death	No Death	2nd dose	Covishield		Never	No	Not applicable to me												No
68	Male	Graduate and above	Unemployed/Retired/Homemaker		No Death	No Death	3rd dose / (booster)	Covishield		Never	No	Not applicable to me												No
29	Female	Senior Secondary School (Class 11th to 12th)	Private Job		No Death	No Death	2nd dose	Covishield		Never	No	Not applicable to me												No
51	Female	High School Certificate (Class 9th to 10th)	Unemployed/Retired/Homemaker		No Death	No Death	2nd dose	Covishield		Never	No	Not applicable to me												No
61	Female	Illiterate	Unemployed/Retired/Homemaker		No Death	No Death	2nd dose	Covishield		Never	No	Not applicable to me												No
33	Male	Graduate and above	Private Job		No Death	No Death	2nd dose	Covishield		Never	Yes												Fever	No
24	Male	Graduate and above	Student		No Death	No Death	2nd dose	Covishield		Never	No	Not applicable to me												No
36	Female	Senior Secondary School (Class 11th to 12th)	Unemployed/Retired/Homemaker		No Death	No Death	2nd dose	Covishield		Never	No	Not applicable to me												No
18	Male	Graduate and above	Student		No Death	No Death	2nd dose	Covishield		Never	No	Not applicable to me												No
41	Male	Graduate and above	Business / Shop		No Death	No Death	2nd dose	Covishield		Never	No	Not applicable to me												No
39	Female	Graduate and above	Unemployed/Retired/Homemaker		No Death	No Death	2nd dose	Covishield		Never	No	Not applicable to me												No
42	Male	Graduate and above	Business / Shop		No Death	No Death	2nd dose	Covaxin		Never	No	Not applicable to me												No
62	Female	Illiterate	Unemployed/Retired/Homemaker		No Death	No Death	2nd dose	Covishield		Never	No	Not applicable to me												No
42	Female	Senior Secondary School (Class 11th to 12th)	Other (please specify)	Asha	No Death	No Death	2nd dose	Covishield		Never	No	Not applicable to me												No
76	Male	Graduate and above	Unemployed/Retired/Homemaker		No Death	No Death	2nd dose	Covishield		Never	Yes						Joint or rheumatological diseases (Before COVID)							No
47	Male	Senior Secondary School (Class 11th to 12th)	Agriculture		No Death	No Death	2nd dose	Covishield		Never	No	Not applicable to me												No
65	Male	Graduate and above	Business / Shop		No Death	No Death	2nd dose	Covishield		Never	Yes			Diabetes (Before COVID)										No
22	Female	Illiterate	Unemployed/Retired/Homemaker		No Death	No Death	2nd dose	Covishield		Never	No	Not applicable to me												No
25	Female	Graduate and above	Unemployed/Retired/Homemaker		No Death	No Death	2nd dose	Covishield		Never	No	Not applicable to me												No
25	Female	Middle School Certificate (Class 6th to 8th)	Unemployed/Retired/Homemaker		No Death	No Death	2nd dose	Covishield		Never	No	Not applicable to me												No
31	Male	Graduate and above	Government Job		No Death	No Death	2nd dose	Covishield		Never	No	Not applicable to me												No
25	Female	Illiterate	Unemployed/Retired/Homemaker		No Death	No Death	2nd dose	Covishield		Never	No	Not applicable to me												No
59	Female	Senior Secondary School (Class 11th to 12th)	Unemployed/Retired/Homemaker		No Death	No Death	2nd dose	Covishield		Never	No	Not applicable to me												No
25	Female	Senior Secondary School (Class 11th to 12th)	Unemployed/Retired/Homemaker		No Death	No Death	2nd dose	Covishield		Never	No	Not applicable to me												No
68	Male	High School Certificate (Class 9th to 10th)	Unemployed/Retired/Homemaker		No Death	No Death	2nd dose	Covishield		Never	No	Not applicable to me												No
28	Male	Senior Secondary School (Class 11th to 12th)	Business / Shop		No Death	No Death	2nd dose	Covishield		Never	No	Not applicable to me												No
19	Female	Senior Secondary School (Class 11th to 12th)	Student		No Death	No Death	2nd dose	Covishield		Never	No	Not applicable to me												No
50	Female	Illiterate	Unemployed/Retired/Homemaker		No Death	No Death	2nd dose	Covishield		Never	No	Not applicable to me												No
21	Male	Senior Secondary School (Class 11th to 12th)	Business / Shop		No Death	No Death	2nd dose	Covishield		Never	No	Not applicable to me												No
52	Male	Graduate and above	Private Job		No Death	No Death	2nd dose	Covishield		Never	No	Not applicable to me												No
23	Female	Graduate and above	Unemployed/Retired/Homemaker		No Death	No Death	2nd dose	Covishield		Never	No	Not applicable to me												No
27	Female	Graduate and above	Unemployed/Retired/Homemaker		No Death	No Death	2nd dose	Covishield		Never	No	Not applicable to me												No
45	Female	Literate/Primary School Certificate (Class 1st to 5th)	Unemployed/Retired/Homemaker		No Death	No Death	2nd dose	Covishield		Never	No	Not applicable to me												No
21	Female	Senior Secondary School (Class 11th to 12th)	Student		No Death	No Death	2nd dose	Covishield		Never	No	Not applicable to me												No
36	Male	Graduate and above	Private Job		No Death	No Death	2nd dose	Covishield		Never	No	Not applicable to me												No
32	Male	Graduate and above	Private Job		No Death	No Death	2nd dose	Covishield		Never	No	Not applicable to me												No
19	Female	Senior Secondary School (Class 11th to 12th)	Unemployed/Retired/Homemaker		No Death	No Death	2nd dose	Covishield		Never	No	Not applicable to me												No
34	Female	Graduate and above	Unemployed/Retired/Homemaker		No Death	No Death	2nd dose	Covishield		Never	No	Not applicable to me												No
47	Female	Middle School Certificate (Class 6th to 8th)	Unemployed/Retired/Homemaker		No Death	No Death	2nd dose	Covishield		Never	No	Not applicable to me												No
65	Female	Illiterate	Unemployed/Retired/Homemaker		No Death	No Death	2nd dose	Covishield		Never	No	Not applicable to me												No
23	Male	Graduate and above	Government Job		No Death	No Death	2nd dose	Covishield		Never	No	Not applicable to me												No
45	Female	Middle School Certificate (Class 6th to 8th)	Unemployed/Retired/Homemaker		No Death	1	2nd dose	Covishield		Never	No	Not applicable to me												No
50	Male	High School Certificate (Class 9th to 10th)	Unemployed/Retired/Homemaker		No Death	No Death	2nd dose	Covishield		Never	Yes										History of thyroid disease (Before COVID)			No
39	Male	High School Certificate (Class 9th to 10th)	Private Job		No Death	No Death	2nd dose	Don't know		Never	Yes		High BP (Before COVID)										Hypertension	No
24	Female	Literate/Primary School Certificate (Class 1st to 5th)	Unemployed/Retired/Homemaker		No Death	No Death	2nd dose	Covaxin		Never	No	Not applicable to me												No
18	Male	Senior Secondary School (Class 11th to 12th)	Student		No Death	No Death	2nd dose	Covishield		Never	No	Not applicable to me												No
38	Male	High School Certificate (Class 9th to 10th)	Agriculture		No Death	No Death	2nd dose	Covaxin		Never	No	Not applicable to me												No
36	Female	High School Certificate (Class 9th to 10th)	Unemployed/Retired/Homemaker		No Death	No Death	2nd dose	Covishield		Never	No													No
25	Female	High School Certificate (Class 9th to 10th)	Unemployed/Retired/Homemaker		No Death	No Death	2nd dose	Covishield		Never	No	Not applicable to me												No
37	Female	Graduate and above	Unemployed/Retired/Homemaker		No Death	No Death	2nd dose	Covishield		Never	No	Not applicable to me												No
36	Female	Middle School Certificate (Class 6th to 8th)	Unemployed/Retired/Homemaker		No Death	No Death	2nd dose	Covaxin		Never	No	Not applicable to me												No
38	Male	Graduate and above	Private Job		No Death	No Death	2nd dose	Covishield		Never	No	Not applicable to me												No
28	Male	Senior Secondary School (Class 11th to 12th)	Business / Shop		No Death	No Death	2nd dose	Covishield		Never	No	Not applicable to me												No
52	Female	Middle School Certificate (Class 6th to 8th)	Agriculture		No Death	No Death	2nd dose	Covishield		Never	No													No
59	Female	Illiterate	Unemployed/Retired/Homemaker		No Death	No Death	2nd dose	Covishield		Never	No	Not applicable to me												No
40	Male	Literate/Primary School Certificate (Class 1st to 5th)	Agriculture		No Death	No Death	2nd dose	Covaxin		Never	No	Not applicable to me												Yes	Yes	Home isolation	Mild	Fever	Weakness		Cough		Pain	Loss of smell		No	Not applicable to me	Not applicable to me	No Symptoms						No Joint pain
54	Female	Literate/Primary School Certificate (Class 1st to 5th)	Unemployed/Retired/Homemaker		No Death	No Death	2nd dose	Covishield		Never	No	Not applicable to me												No
58	Female	High School Certificate (Class 9th to 10th)	Unemployed/Retired/Homemaker		No Death	No Death	2nd dose	Covishield		Never	No	Not applicable to me												No
21	Male	Senior Secondary School (Class 11th to 12th)	Unemployed/Retired/Homemaker		No Death	No Death	2nd dose	Covishield		Never	No	Not applicable to me												No
36	Female	Graduate and above	Unemployed/Retired/Homemaker		No Death	1	2nd dose	Covishield		Never	No	Not applicable to me												No
63	Male	Graduate and above	Unemployed/Retired/Homemaker		No Death	No Death	2nd dose	Covishield		Never	No	Not applicable to me												No
69	Female	Illiterate	Unemployed/Retired/Homemaker		No Death	No Death	2nd dose	Covaxin		Never	No	Not applicable to me												No
54	Male	High School Certificate (Class 9th to 10th)	Agriculture		No Death	No Death	2nd dose	Covishield		Never	No													No
18	Male	High School Certificate (Class 9th to 10th)	Student		No Death	No Death	2nd dose	Covishield		Never	No	Not applicable to me												No
56	Female	High School Certificate (Class 9th to 10th)	Unemployed/Retired/Homemaker		No Death	No Death	2nd dose	Covishield		Never	No													No
56	Male	Middle School Certificate (Class 6th to 8th)	Agriculture		No Death	No Death	2nd dose	Covaxin		Never	No	Not applicable to me												No
75	Female	Illiterate	Unemployed/Retired/Homemaker		No Death	No Death	2nd dose	Covishield		Never	Yes		High BP (Before COVID)				Joint or rheumatological diseases (Before COVID)							No
72	Female	Illiterate	Unemployed/Retired/Homemaker		No Death	No Death	2nd dose	Covishield		Never	Yes	Not applicable to me	High BP (Before COVID)											No
32	Female	Senior Secondary School (Class 11th to 12th)	Unemployed/Retired/Homemaker		No Death	No Death	2nd dose	Covishield		Never	No	Not applicable to me												No
42	Female	Illiterate	Unemployed/Retired/Homemaker		No Death	No Death	2nd dose	Covishield		Never	No	Not applicable to me												No
30	Female	High School Certificate (Class 9th to 10th)	Unemployed/Retired/Homemaker		No Death	No Death	2nd dose	Covaxin		Never	No	Not applicable to me												No
44	Male	Illiterate	Business / Shop		No Death	No Death	2nd dose	Covishield		Never	No	Not applicable to me												No
36	Male	Senior Secondary School (Class 11th to 12th)	Unemployed/Retired/Homemaker		No Death	No Death	No Vaccination so far	Not received		Never	No	Not applicable to me												No
42	Male	Middle School Certificate (Class 6th to 8th)	Private Job		No Death	No Death	2nd dose	Covishield		Never	No	Not applicable to me												No
67	Female	Illiterate	Unemployed/Retired/Homemaker		No Death	No Death	3rd dose / (booster)	Covishield		Never	No	Not applicable to me												No
61	Female	Illiterate	Unemployed/Retired/Homemaker		No Death	No Death	2nd dose	Covishield		Never	No	Not applicable to me												No
32	Female	Graduate and above	Unemployed/Retired/Homemaker		No Death	No Death	2nd dose	Covishield		Never	No													Yes	No	Home isolation	Asymptomatic	Fever					Pain			No
38	Female	Middle School Certificate (Class 6th to 8th)	Unemployed/Retired/Homemaker		No Death	No Death	2nd dose	Covishield		Never	Yes		High BP (Before COVID)				Joint or rheumatological diseases (Before COVID)							No
73	Female	Literate/Primary School Certificate (Class 1st to 5th)	Unemployed/Retired/Homemaker		No Death	No Death	2nd dose	Covaxin		Never	Yes			Diabetes (Before COVID)	Heart diseases (Before COVID)	Asthma/Lungs diseases (Before COVID)								No
73	Male	Graduate and above	Government Job		No Death	No Death	3rd dose / (booster)	Covishield		Never	No	Not applicable to me												No
19	Female	Senior Secondary School (Class 11th to 12th)	Student		No Death	No Death	2nd dose	Covishield		Never	No	Not applicable to me												No
36	Male	Graduate and above	Agriculture		No Death	No Death	2nd dose	Covishield		Never	No													Yes	Yes	Home isolation	Moderate or somewhat worse	Fever	Weakness	Breathlessness	Cough		Pain	Loss of smell		No			No Symptoms
42	Female	Literate/Primary School Certificate (Class 1st to 5th)	Unemployed/Retired/Homemaker		No Death	No Death	2nd dose	Covishield		Never	No	Not applicable to me												No
60	Female	Literate/Primary School Certificate (Class 1st to 5th)	Agriculture		No Death	No Death	2nd dose	Covishield		Never	No													Yes	No	Home isolation	Asymptomatic	Fever		Breathlessness	Cough		Pain			Yes	Ongoing or continuous	More than 1 year	No Symptoms
25	Female	Illiterate	Unemployed/Retired/Homemaker		No Death	No Death				Never	Yes												Physical disability	No
56	Female	Illiterate	Unemployed/Retired/Homemaker		No Death	No Death	No Vaccination so far			Never	No	Not applicable to me												No
32	Female	Senior Secondary School (Class 11th to 12th)	Unemployed/Retired/Homemaker		No Death	No Death	2nd dose	Covishield		Never	No	Not applicable to me												No
32	Female	High School Certificate (Class 9th to 10th)	Unemployed/Retired/Homemaker		No Death	No Death	2nd dose	Covishield		Never	No	Not applicable to me												No
42	Female	Senior Secondary School (Class 11th to 12th)	Government Job		No Death	No Death	2nd dose	Covaxin		Never	No	Not applicable to me												No
60	Male	Illiterate	Unemployed/Retired/Homemaker		No Death	No Death	2nd dose	Covishield		Never	No	Not applicable to me												No
32	Female	High School Certificate (Class 9th to 10th)	Unemployed/Retired/Homemaker		No Death	No Death	2nd dose	Covishield		Never	No	Not applicable to me												No
32	Male	High School Certificate (Class 9th to 10th)	Business / Shop		No Death	No Death	2nd dose	Covishield		Never	No	Not applicable to me												No
65	Male	High School Certificate (Class 9th to 10th)	Private Job		No Death	No Death	2nd dose	Covishield		Never														Yes	No	Home isolation	Asymptomatic	Fever		Breathlessness						No
23	Female	Senior Secondary School (Class 11th to 12th)	Student		No Death	No Death	2nd dose	Covishield		Never	No	Not applicable to me												No
45	Female	Middle School Certificate (Class 6th to 8th)	Unemployed/Retired/Homemaker		No Death	No Death	2nd dose	Covishield		Never	No	Not applicable to me												No
20	Male	Senior Secondary School (Class 11th to 12th)	Student		No Death	No Death	2nd dose	Covishield		Never	No	Not applicable to me												No
28	Male	Middle School Certificate (Class 6th to 8th)	Agriculture		No Death	No Death	2nd dose	Covishield		Never	No	Not applicable to me												No
48	Female	Illiterate	Unemployed/Retired/Homemaker		No Death	No Death	2nd dose	Covishield		Never	No	Not applicable to me												No
52	Male	Senior Secondary School (Class 11th to 12th)	Government Job		No Death	No Death	2nd dose	Covishield		Never	Yes								Kidney disease (Before COVID)					Yes	Yes	Home isolation	Moderate or somewhat worse	Fever	Weakness	Breathlessness	Cough	Headache	Pain	Loss of smell		No	Not applicable to me	Not applicable to me			Weight loss				No Joint pain
31	Male	Literate/Primary School Certificate (Class 1st to 5th)	Unemployed/Retired/Homemaker		No Death	No Death	No Vaccination so far			Never	Yes											Cancer (Before COVID)		No
25	Male	Senior Secondary School (Class 11th to 12th)	Private Job		No Death	No Death	2nd dose	Covishield		Never	No	Not applicable to me												No
54	Male	Middle School Certificate (Class 6th to 8th)	Business / Shop		No Death	No Death	2nd dose	Covishield		Never	No	Not applicable to me												No
26	Female	High School Certificate (Class 9th to 10th)	Unemployed/Retired/Homemaker		No Death	No Death	I do not feel need for vaccine			Never	No	Not applicable to me												No
58	Male	High School Certificate (Class 9th to 10th)	Private Job		No Death	No Death	No Vaccination so far	Not received		Never	No	Not applicable to me												No
34	Male	Middle School Certificate (Class 6th to 8th)	Private Job		No Death	No Death	2nd dose	Covishield		Never	No	Not applicable to me												No
18	Male	Literate/Primary School Certificate (Class 1st to 5th)	Student		No Death	No Death	2nd dose	Covishield		Never	No													No
25	Male	High School Certificate (Class 9th to 10th)	Agriculture		No Death	No Death	2nd dose	Covishield		Never	No	Not applicable to me												No
22	Male	Graduate and above	Student		No Death	No Death	2nd dose	Covishield		Never	No	Not applicable to me												No
22	Female	Senior Secondary School (Class 11th to 12th)	Unemployed/Retired/Homemaker		No Death	No Death	2nd dose	Covishield		Never	No	Not applicable to me												No
22	Male	Senior Secondary School (Class 11th to 12th)	Student		No Death	No Death	2nd dose	Covishield		Never	No													No
22	Female	High School Certificate (Class 9th to 10th)	Unemployed/Retired/Homemaker		No Death	No Death	No Vaccination so far	Not received		Never	No	Not applicable to me												No
48	Female	High School Certificate (Class 9th to 10th)	Unemployed/Retired/Homemaker		No Death	No Death	2nd dose	Covaxin		Never	No	Not applicable to me												No
42	Female	Literate/Primary School Certificate (Class 1st to 5th)	Unemployed/Retired/Homemaker		No Death	No Death	No Vaccination so far				No													No
41	Male	Senior Secondary School (Class 11th to 12th)	Private Job		No Death	No Death	2nd dose	Covishield		Never	No	Not applicable to me												No
37	Male	Graduate and above	Unemployed/Retired/Homemaker		No Death	No Death	2nd dose	Covishield		Never	No	Not applicable to me												No
50	Male	High School Certificate (Class 9th to 10th)	Business / Shop		No Death	No Death	2nd dose	Covaxin		Never	No	Not applicable to me												No
41	Female	Graduate and above	Unemployed/Retired/Homemaker		No Death	No Death	2nd dose	Covishield		Never	No	Not applicable to me												No
45	Male	Middle School Certificate (Class 6th to 8th)	Agriculture		No Death	No Death	2nd dose	Covishield		Never	No													No
68	Male	High School Certificate (Class 9th to 10th)	Unemployed/Retired/Homemaker		No Death	No Death	2nd dose	Covishield		Never	No	Not applicable to me												No
69	Female	High School Certificate (Class 9th to 10th)	Unemployed/Retired/Homemaker		No Death	No Death	3rd dose / (booster)	Covishield		Never	No	Not applicable to me												No
44	Male	Senior Secondary School (Class 11th to 12th)	Private Job		No Death	No Death	2nd dose	Covishield		Never	No	Not applicable to me												No
36	Male	Graduate and above	Business / Shop		No Death	No Death	2nd dose	Covishield		Never	No	Not applicable to me												No
78	Female	Illiterate	Unemployed/Retired/Homemaker		No Death	No Death	2nd dose	Covishield		Never	No	Not applicable to me												No
32	Female	Graduate and above	Unemployed/Retired/Homemaker		No Death	No Death	2nd dose	Covishield		Never	No	Not applicable to me												No
31	Female	Graduate and above	Unemployed/Retired/Homemaker		No Death	No Death	2nd dose	Covishield		Never	No	Not applicable to me												No
33	Male	Graduate and above	Government Job		No Death	No Death	2nd dose	Covishield		Never	No	Not applicable to me												No
30	Female	Senior Secondary School (Class 11th to 12th)	Unemployed/Retired/Homemaker		No Death	No Death	1st dose	Covaxin		Never	Yes												Depression	No
60	Female	Literate/Primary School Certificate (Class 1st to 5th)	Unemployed/Retired/Homemaker		No Death	No Death	2nd dose	Covishield		Never	No	Not applicable to me												No
49	Female	Literate/Primary School Certificate (Class 1st to 5th)	Unemployed/Retired/Homemaker		No Death	No Death	2nd dose	Covishield		Never	Yes			Diabetes (Before COVID)			Joint or rheumatological diseases (Before COVID)							No
22	Female	Graduate and above	Unemployed/Retired/Homemaker		No Death	No Death	2nd dose	Covishield		Never	No	Not applicable to me												No
34	Male	Graduate and above	Business / Shop		No Death	No Death	1st dose	Covaxin		Never	No	Not applicable to me												No
70	Male	Graduate and above	Unemployed/Retired/Homemaker		No Death	No Death	3rd dose / (booster)	Covaxin		Never	No	Not applicable to me												No
25	Female	Graduate and above	Unemployed/Retired/Homemaker		No Death	No Death	2nd dose	Covishield		Never	No	Not applicable to me												No
24	Female	Graduate and above	Unemployed/Retired/Homemaker		No Death	No Death	2nd dose	Covishield		Never	No													No
30	Male	Senior Secondary School (Class 11th to 12th)	Business / Shop		No Death	No Death	2nd dose	Covishield		Never	No	Not applicable to me												No
28	Male	Senior Secondary School (Class 11th to 12th)	Private Job		No Death	No Death	2nd dose	Covishield		Never	No													No
19	Male	Senior Secondary School (Class 11th to 12th)	Unemployed/Retired/Homemaker		No Death	No Death	2nd dose	Covishield		Never	No	Not applicable to me												No
34	Female	Graduate and above	Unemployed/Retired/Homemaker		No Death	No Death	2nd dose	Covishield		Never	No	Not applicable to me												No
44	Female	High School Certificate (Class 9th to 10th)	Unemployed/Retired/Homemaker		No Death	No Death	2nd dose	Covishield		Never	No	Not applicable to me												No
48	Female	Middle School Certificate (Class 6th to 8th)	Unemployed/Retired/Homemaker		No Death	No Death	2nd dose	Covishield		Never	No													No
39	Male	High School Certificate (Class 9th to 10th)	Unemployed/Retired/Homemaker		No Death	No Death	2nd dose	Covishield		Never	No	Not applicable to me												No
81	Male	Senior Secondary School (Class 11th to 12th)			No Death	No Death	2nd dose	Covaxin		Never	Yes						Joint or rheumatological diseases (Before COVID)							No
59	Male	High School Certificate (Class 9th to 10th)	Unemployed/Retired/Homemaker		No Death	No Death	2nd dose	Covishield		Never	No													No
25	Female	Graduate and above	Unemployed/Retired/Homemaker		No Death	No Death	2nd dose	Covishield		Never	No	Not applicable to me												No
36	Female	Literate/Primary School Certificate (Class 1st to 5th)	Unemployed/Retired/Homemaker		No Death	1	2nd dose	Covishield		Never	No	Not applicable to me												No
28	Female	Graduate and above	Unemployed/Retired/Homemaker		No Death	No Death	2nd dose	Covaxin		Never	No	Not applicable to me												Yes	Yes	Hospital ward	Mild	Fever	Weakness		Cough	Headache	Pain	Loss of smell		No	Not applicable to me	Not applicable to me		Weakness	Weight loss				No Joint pain
75	Female	Illiterate	Unemployed/Retired/Homemaker		No Death	No Death	2nd dose	Covishield		Never	Yes						Joint or rheumatological diseases (Before COVID)							No
49	Female	Middle School Certificate (Class 6th to 8th)	Unemployed/Retired/Homemaker		No Death	No Death	Can't say (Don't remember)	Don't know		Never	No	Not applicable to me												No
47	Female	Literate/Primary School Certificate (Class 1st to 5th)	Agriculture		No Death	No Death	2nd dose	Covishield		Never	No													No
20	Female	Senior Secondary School (Class 11th to 12th)	Unemployed/Retired/Homemaker		No Death	No Death	1st dose	Covishield		Never	No	Not applicable to me												No
47	Male	Literate/Primary School Certificate (Class 1st to 5th)	Agriculture		No Death	No Death	2nd dose	Covishield		Never	No													No
48	Female	Literate/Primary School Certificate (Class 1st to 5th)	Unemployed/Retired/Homemaker		No Death	No Death	2nd dose	Covishield		Never	No	Not applicable to me												No
20	Female	Senior Secondary School (Class 11th to 12th)	Student		No Death	No Death	1st dose	Covishield		Never	No	Not applicable to me												No
20	Male	High School Certificate (Class 9th to 10th)	Unemployed/Retired/Homemaker		No Death	No Death	2nd dose	Covishield		Never	No	Not applicable to me												No
29	Female	Graduate and above	Government Job		No Death	No Death	2nd dose	Covaxin		Never	No													No
27	Female	Senior Secondary School (Class 11th to 12th)	Unemployed/Retired/Homemaker		No Death	No Death	2nd dose	Covishield		Never	No	Not applicable to me												No
28	Male	Senior Secondary School (Class 11th to 12th)	Private Job		No Death	No Death	2nd dose	Covishield		Never	No	Not applicable to me												No
78	Female	Literate/Primary School Certificate (Class 1st to 5th)	Unemployed/Retired/Homemaker		No Death	No Death	2nd dose	Covishield		Never	Yes		High BP (Before COVID)	Diabetes (Before COVID)										No
81	Male	Illiterate	Unemployed/Retired/Homemaker		No Death	No Death	2nd dose	Covishield		Never	No	Not applicable to me												No
25	Male	High School Certificate (Class 9th to 10th)	Business / Shop		No Death	No Death	2nd dose	Covishield		Never	No	Not applicable to me												No
61	Female	Illiterate	Unemployed/Retired/Homemaker		No Death	No Death	No Vaccination so far			Never	No	Not applicable to me												No
64	Male	High School Certificate (Class 9th to 10th)	Unemployed/Retired/Homemaker		No Death	No Death	2nd dose	Covishield		Never	No	Not applicable to me												No
40	Female	Senior Secondary School (Class 11th to 12th)	Unemployed/Retired/Homemaker		No Death	No Death	2nd dose	Covishield		Never	No	Not applicable to me												No
61	Male	Literate/Primary School Certificate (Class 1st to 5th)	Unemployed/Retired/Homemaker		No Death	No Death	2nd dose	Don't know		Never	No													No
20	Male	Senior Secondary School (Class 11th to 12th)	Unemployed/Retired/Homemaker		No Death	No Death	2nd dose	Covishield		Never	No	Not applicable to me												Yes	Yes	Home isolation	Mild	Fever						Loss of smell		No	Not applicable to me	Not applicable to me	No Symptoms						No Joint pain
42	Male	Senior Secondary School (Class 11th to 12th)	Business / Shop		No Death	No Death	2nd dose	Covishield		Never	No	Not applicable to me												No
36	Male	Senior Secondary School (Class 11th to 12th)	Agriculture		No Death	No Death	2nd dose	Covishield		Never	No	Not applicable to me												No
60	Female	High School Certificate (Class 9th to 10th)	Unemployed/Retired/Homemaker		No Death	No Death	2nd dose	Covishield		Never	No	Not applicable to me												No
42	Male	High School Certificate (Class 9th to 10th)	Agriculture		No Death	No Death	2nd dose	Covaxin		Never	No	Not applicable to me												No
61	Female	Middle School Certificate (Class 6th to 8th)	Unemployed/Retired/Homemaker		No Death	No Death	2nd dose	Covishield		Never	Yes			Diabetes (Before COVID)										No
28	Male	Senior Secondary School (Class 11th to 12th)	Private Job		No Death	No Death	2nd dose	Covishield		Never	Yes												Thyroid	Yes	Yes	Home isolation	Mild	Fever	Weakness				Pain			No	Not applicable to me	Not applicable to me	No Symptoms						No Joint pain
63	Male	High School Certificate (Class 9th to 10th)	Business / Shop		No Death	No Death	2nd dose	Covishield		Never	Yes		High BP (Before COVID)	Diabetes (Before COVID)										No
40	Female	High School Certificate (Class 9th to 10th)	Unemployed/Retired/Homemaker		No Death	No Death	2nd dose	Covaxin		Never	No	Not applicable to me												No
46	Female	Middle School Certificate (Class 6th to 8th)	Unemployed/Retired/Homemaker		No Death	No Death	2nd dose	Covishield		Never	No	Not applicable to me												Yes	Yes	Home isolation	Mild	Fever	Weakness				Pain	Loss of smell	Loss of taste	No	Not applicable to me	Not applicable to me		Weakness
29	Male	Graduate and above	Unemployed/Retired/Homemaker		No Death	No Death	2nd dose	Covishield		Never	No	Not applicable to me												Yes	Yes	Home isolation	Mild	Fever	Weakness					Loss of smell		No	Not applicable to me	Not applicable to me	No Symptoms						No Joint pain
68	Female	Illiterate	Unemployed/Retired/Homemaker		No Death	No Death	2nd dose	Covishield		Never	No													No
30	Female	Senior Secondary School (Class 11th to 12th)	Unemployed/Retired/Homemaker		No Death	No Death	2nd dose	Covishield		Never	No	Not applicable to me												No
26	Female	Senior Secondary School (Class 11th to 12th)	Unemployed/Retired/Homemaker		No Death	No Death	2nd dose	Covishield		Never	No	Not applicable to me												No
56	Male	Senior Secondary School (Class 11th to 12th)	Business / Shop		No Death	No Death	2nd dose	Covishield		Never	No	Not applicable to me												No
56	Female	Illiterate	Unemployed/Retired/Homemaker		No Death	No Death	2nd dose	Covishield		Never	Yes		High BP (Before COVID)											No
61	Female	Illiterate	Unemployed/Retired/Homemaker		No Death	No Death	2nd dose	Covishield		Never	No	Not applicable to me												No
56	Female	Senior Secondary School (Class 11th to 12th)	Unemployed/Retired/Homemaker		No Death	No Death	2nd dose	Covishield		Never	No	Not applicable to me												No
32	Female	Senior Secondary School (Class 11th to 12th)	Unemployed/Retired/Homemaker		No Death	No Death	2nd dose	Covishield		Never	No	Not applicable to me												No
31	Female	Literate/Primary School Certificate (Class 1st to 5th)	Unemployed/Retired/Homemaker		No Death	No Death	2nd dose	Covishield		Never	No													No
78	Female	Literate/Primary School Certificate (Class 1st to 5th)	Unemployed/Retired/Homemaker		No Death	No Death	2nd dose	Covishield		Never	Yes			Diabetes (Before COVID)										No
35	Male	Senior Secondary School (Class 11th to 12th)	Private Job		No Death	No Death	2nd dose	Covishield		Never	No	Not applicable to me												Yes	Yes	Home isolation	Mild	Fever			Cough		Pain	Loss of smell		No	Not applicable to me	Not applicable to me	No Symptoms						No Joint pain
38	Male	Middle School Certificate (Class 6th to 8th)	Other (please specify)	Labour	No Death	No Death	1st dose	Covishield		Never	No													No
82	Male	Middle School Certificate (Class 6th to 8th)	Unemployed/Retired/Homemaker		No Death	No Death	2nd dose	Covaxin		Never	Yes				Heart diseases (Before COVID)									No
45	Female	High School Certificate (Class 9th to 10th)	Unemployed/Retired/Homemaker		No Death	No Death	2nd dose	Covaxin		Never	No	Not applicable to me												No
26	Female	Graduate and above	Unemployed/Retired/Homemaker		No Death	No Death	2nd dose	Covishield		Never	No	Not applicable to me												No
34	Female	Senior Secondary School (Class 11th to 12th)	Unemployed/Retired/Homemaker		No Death	No Death	2nd dose	Covishield		Never	No	Not applicable to me												No
40	Female	Senior Secondary School (Class 11th to 12th)	Unemployed/Retired/Homemaker		No Death	No Death	2nd dose	Covaxin		Never	Yes		High BP (Before COVID)											No
55	Female	Illiterate	Unemployed/Retired/Homemaker		No Death	No Death	2nd dose	Covishield		Never	No	Not applicable to me												No
41	Female	Illiterate	Unemployed/Retired/Homemaker		No Death	No Death	2nd dose	Don't know		Never	Yes						Joint or rheumatological diseases (Before COVID)							No
29	Male	Graduate and above	Private Job		No Death	No Death	2nd dose	Covishield		Never	No	Not applicable to me												No
38	Male	Graduate and above	Private Job		No Death	No Death	2nd dose	Covishield		Never	No	Not applicable to me												Yes	Yes	Home isolation	Asymptomatic	Fever								No	Not applicable to me	Not applicable to me	No Symptoms						No Joint pain
56	Male	Middle School Certificate (Class 6th to 8th)	Private Job		No Death	No Death	2nd dose	Covishield		Never	No	Not applicable to me												No
53	Female	High School Certificate (Class 9th to 10th)	Unemployed/Retired/Homemaker		No Death	No Death	2nd dose	Covishield		Never	No	Not applicable to me												No
65	Female	Illiterate	Unemployed/Retired/Homemaker		No Death	No Death	2nd dose	Don't know		Never	No													No
24	Female	Graduate and above	Unemployed/Retired/Homemaker		No Death	No Death	2nd dose	Covishield		Never	No	Not applicable to me												No
69	Female	Middle School Certificate (Class 6th to 8th)	Unemployed/Retired/Homemaker		No Death	No Death	2nd dose	Covishield		Never	Yes		High BP (Before COVID)	Diabetes (Before COVID)										Yes	Yes	Home isolation	Mild	Fever	Weakness		Cough	Headache	Pain	Loss of smell		No	Not applicable to me	Not applicable to me	No Symptoms						No Joint pain
40	Female	Graduate and above	Unemployed/Retired/Homemaker		No Death	No Death	2nd dose	Covishield		Never	No	Not applicable to me												No
42	Male	Graduate and above	Business / Shop		No Death	No Death	2nd dose	Covishield		Never	No	Not applicable to me												No
19	Female	Graduate and above	Student		No Death	No Death	2nd dose	Don't know		Never	No													Yes	Yes	Home isolation	Mild	Fever		Breathlessness	Cough				Cold	No	Not applicable to me	Not applicable to me			Weight loss				No Joint pain
69	Male	High School Certificate (Class 9th to 10th)	Unemployed/Retired/Homemaker		No Death	No Death	2nd dose	Covishield		Never	Yes		High BP (Before COVID)	Diabetes (Before COVID)										Yes	Yes	Home isolation	Mild	Fever	Weakness		Cough		Pain	Loss of smell		No	Not applicable to me	Not applicable to me	No Symptoms						No Joint pain
45	Female	Graduate and above	Unemployed/Retired/Homemaker		No Death	No Death	2nd dose	Covishield		Never	No	Not applicable to me												No
80	Male	Illiterate	Unemployed/Retired/Homemaker		No Death	No Death	2nd dose	Covaxin		Never	Yes		High BP (Before COVID)	Diabetes (Before COVID)										No
67	Female	Senior Secondary School (Class 11th to 12th)	Unemployed/Retired/Homemaker		No Death	No Death	2nd dose	Covishield		Never	Yes		High BP (Before COVID)	Diabetes (Before COVID)										No
69	Male	High School Certificate (Class 9th to 10th)	Unemployed/Retired/Homemaker		No Death	No Death	2nd dose	Covishield		Never	No	Not applicable to me												Yes
34	Female	Literate/Primary School Certificate (Class 1st to 5th)	Unemployed/Retired/Homemaker		No Death	No Death	2nd dose	Covishield		Never	No	Not applicable to me												No
24	Male	Graduate and above	Student		No Death	No Death	2nd dose	Covishield		Never	No	Not applicable to me												No
72	Male	Senior Secondary School (Class 11th to 12th)	Unemployed/Retired/Homemaker		No Death	No Death	2nd dose	Covishield		Never	Yes										History of thyroid disease (Before COVID)			No
24	Female	Graduate and above	Unemployed/Retired/Homemaker		No Death	No Death	2nd dose	Covishield		Never	No	Not applicable to me												No
19	Male	Senior Secondary School (Class 11th to 12th)	Student		No Death	No Death	2nd dose	Covishield		Never	No	Not applicable to me												No
81	Female	Illiterate	Unemployed/Retired/Homemaker		No Death	No Death	2nd dose	Covaxin		Never	Yes						Joint or rheumatological diseases (Before COVID)							No
48	Female	Senior Secondary School (Class 11th to 12th)	Unemployed/Retired/Homemaker		No Death	No Death	2nd dose	Covishield		Never	Yes												Thyroid	No
21	Male	Senior Secondary School (Class 11th to 12th)	Student		No Death	No Death	2nd dose	Covishield		Never	No	Not applicable to me												No
40	Female	Senior Secondary School (Class 11th to 12th)	Unemployed/Retired/Homemaker		No Death	No Death	2nd dose	Covaxin		Never	Yes												Gjiri I gathiya (Albanian)	No
40	Male	High School Certificate (Class 9th to 10th)	Business / Shop		No Death	No Death	2nd dose	Covaxin		Never	No	Not applicable to me												No
44	Male	Graduate and above	Private Job		No Death	No Death	2nd dose	Covishield		Never	No													No
43	Male	High School Certificate (Class 9th to 10th)	Private Job		No Death	No Death	2nd dose	Covishield		Never	No	Not applicable to me												No
67	Female	Illiterate	Unemployed/Retired/Homemaker		No Death	1	2nd dose	Covishield		Never	No	Not applicable to me												No
19	Female	Senior Secondary School (Class 11th to 12th)	Student		No Death	No Death	2nd dose	Covishield		Never	No													No
18	Male	Senior Secondary School (Class 11th to 12th)	Student		No Death	No Death	2nd dose	Covaxin		Never	No	Not applicable to me												No
24	Female	Graduate and above	Unemployed/Retired/Homemaker		No Death	No Death	2nd dose	Covishield		Never	No	Not applicable to me												No
41	Female	Graduate and above	Unemployed/Retired/Homemaker		1	No Death	3rd dose / (booster)	Covaxin		Never	No													No
19	Male	Senior Secondary School (Class 11th to 12th)	Student		No Death	No Death	2nd dose	Covaxin		Never	No	Not applicable to me												No
27	Male	Graduate and above	Government Job		No Death	No Death	2nd dose	Covishield		Never	No	Not applicable to me												Yes	Yes	Home isolation	Mild	Fever	Weakness		Cough	Headache	Pain	Loss of smell		No	Not applicable to me	Not applicable to me	No Symptoms						No Joint pain
20	Female	Senior Secondary School (Class 11th to 12th)	Unemployed/Retired/Homemaker		No Death	No Death	2nd dose	Covishield		Never	No	Not applicable to me												No
21	Female	Graduate and above	Student		No Death	No Death	2nd dose	Covaxin		Never	No	Not applicable to me												No
51	Female	Illiterate	Unemployed/Retired/Homemaker		No Death	No Death	2nd dose	Don't know		Never	No													No
72	Female	Illiterate	Unemployed/Retired/Homemaker		No Death	No Death	2nd dose	Covishield		Never	No	Not applicable to me												No
65	Female	Middle School Certificate (Class 6th to 8th)	Unemployed/Retired/Homemaker		No Death	No Death	2nd dose	Covishield		Never	No	Not applicable to me												No
41	Female	Middle School Certificate (Class 6th to 8th)	Private Job		No Death	No Death	2nd dose	Covishield		Never	No	Not applicable to me												No
71	Male	High School Certificate (Class 9th to 10th)	Unemployed/Retired/Homemaker		No Death	No Death	2nd dose	Covishield		Never	No	Not applicable to me												No
24	Male	Graduate and above	Unemployed/Retired/Homemaker		No Death	No Death	2nd dose	Covishield		Never	No	Not applicable to me												No
44	Male	High School Certificate (Class 9th to 10th)	Agriculture		No Death	No Death	2nd dose	Covaxin		Never	No	Not applicable to me												No
21	Male	Graduate and above	Private Job		No Death	No Death	2nd dose	Covishield		Never	No	Not applicable to me												No
19	Female	Senior Secondary School (Class 11th to 12th)	Student		No Death	No Death	2nd dose	Covaxin		Never	No	Not applicable to me												No
22	Male	Senior Secondary School (Class 11th to 12th)	Student		No Death	No Death	2nd dose	Covishield		Never	No	Not applicable to me												No
44	Female	Middle School Certificate (Class 6th to 8th)	Unemployed/Retired/Homemaker		No Death	No Death	2nd dose	Covishield		Never	Yes			Diabetes (Before COVID)										No
47	Female	High School Certificate (Class 9th to 10th)	Unemployed/Retired/Homemaker		No Death	No Death	2nd dose	Covishield		Never	No	Not applicable to me												No
76	Female	Illiterate	Unemployed/Retired/Homemaker		No Death	No Death	1st dose	Covishield		Never	Yes		High BP (Before COVID)	Diabetes (Before COVID)			Joint or rheumatological diseases (Before COVID)						Knee pain	No
48	Male	Senior Secondary School (Class 11th to 12th)	Business / Shop		No Death	No Death	2nd dose	Covishield		Never	No	Not applicable to me												No
52	Female	Illiterate	Unemployed/Retired/Homemaker		No Death	No Death	2nd dose	Covishield		Never	No	Not applicable to me												No
47	Female	Middle School Certificate (Class 6th to 8th)	Unemployed/Retired/Homemaker		No Death	No Death	2nd dose	Covishield		Never	No	Not applicable to me												No
67	Male	Middle School Certificate (Class 6th to 8th)	Business / Shop		No Death	No Death	2nd dose	Covishield		Never	No	Not applicable to me												No
49	Male	Senior Secondary School (Class 11th to 12th)	Private Job		No Death	No Death	2nd dose	Covishield		Never	No	Not applicable to me												No
40	Female	Literate/Primary School Certificate (Class 1st to 5th)	Unemployed/Retired/Homemaker		No Death	1	2nd dose	Covaxin		Never	Yes		High BP (Before COVID)	Diabetes (Before COVID)			Joint or rheumatological diseases (Before COVID)						Thyroid	No
62	Female	Illiterate	Unemployed/Retired/Homemaker		No Death	No Death	2nd dose	Covishield		Never	No	Not applicable to me												No
18	Male	Senior Secondary School (Class 11th to 12th)	Student		No Death	No Death	2nd dose	Covishield		Never	No	Not applicable to me												No
24	Female	Graduate and above	Student		No Death	No Death	2nd dose	Covishield		Never	No	Not applicable to me												No
66	Male	Literate/Primary School Certificate (Class 1st to 5th)	Unemployed/Retired/Homemaker		No Death	No Death	2nd dose	Covishield		Never	No	Not applicable to me												No
29	Male	Senior Secondary School (Class 11th to 12th)	Business / Shop		No Death	No Death	2nd dose	Covishield		Never	No	Not applicable to me												No
30	Female	Senior Secondary School (Class 11th to 12th)	Private Job		No Death	No Death	1st dose	Covishield		Never	No	Not applicable to me												Yes	Yes	Home isolation	Mild	Fever	Weakness				Pain	Loss of smell		Yes	Ongoing or continuous	More than 1 year		Weakness
46	Female	Middle School Certificate (Class 6th to 8th)	Unemployed/Retired/Homemaker		No Death	No Death	2nd dose	Covishield		Never	No	Not applicable to me												No
65	Female	Literate/Primary School Certificate (Class 1st to 5th)	Unemployed/Retired/Homemaker		No Death	No Death	2nd dose	Covishield		Never	Yes		High BP (Before COVID)											No
52	Female	Illiterate	Unemployed/Retired/Homemaker		No Death	No Death	1st dose	Covishield		Never	No	Not applicable to me												No
41	Male	Graduate and above	Business / Shop		No Death	No Death	3rd dose / (booster)	Covishield		Never	No													No
51	Male	Senior Secondary School (Class 11th to 12th)	Agriculture		No Death	No Death	2nd dose	Covishield		Never	No	Not applicable to me												No
71	Female	Illiterate	Unemployed/Retired/Homemaker		No Death	No Death	2nd dose	Covishield		Never	Yes		High BP (Before COVID)	Diabetes (Before COVID)			Joint or rheumatological diseases (Before COVID)							No
35	Female	Graduate and above	Private Job		No Death	No Death	2nd dose	Covishield		Never	No													No
68	Female	Literate/Primary School Certificate (Class 1st to 5th)	Unemployed/Retired/Homemaker		No Death	No Death	1st dose	Covishield		Never	No	Not applicable to me												Yes	Yes	Home isolation	Mild	Fever	Weakness				Pain	Loss of smell		Yes	Episodic (off and on)	More than 1 year	No Symptoms						No Joint pain
41	Male	Graduate and above	Government Job		No Death	No Death	2nd dose	Covishield		Never	No	Not applicable to me												No
57	Male	Senior Secondary School (Class 11th to 12th)	Business / Shop		No Death		2nd dose	Covishield		Never	No	Not applicable to me												Yes	Yes	Hospital ward	Asymptomatic	Fever	Weakness		Cough	Headache	Pain	Loss of smell		No	Not applicable to me	Not applicable to me	No Symptoms								Shoulder Joint
38	Female	Graduate and above	Unemployed/Retired/Homemaker		No Death	No Death	2nd dose	Covishield		Never	No	Not applicable to me												No
20	Male	Senior Secondary School (Class 11th to 12th)	Student		No Death	No Death	2nd dose	Covishield		Never	No	Not applicable to me												No
50	Female	Illiterate	Unemployed/Retired/Homemaker		No Death	No Death	2nd dose	Covaxin		Never	No	Not applicable to me												No
65	Male	Illiterate	Business / Shop		No Death	No Death	2nd dose	Don't know		Once	No													No
36	Male	Graduate and above	Government Job		No Death	No Death	2nd dose	Covishield		Never	No	Not applicable to me												No
32	Female	Graduate and above	Unemployed/Retired/Homemaker		No Death	No Death	2nd dose	Covaxin		Never	No													No
41	Male	Middle School Certificate (Class 6th to 8th)	Business / Shop		No Death	No Death	2nd dose	Don't know		Never	No													No
33	Female	High School Certificate (Class 9th to 10th)	Unemployed/Retired/Homemaker		No Death	No Death	2nd dose	Covishield		Never	No	Not applicable to me												No
56	Male	High School Certificate (Class 9th to 10th)	Agriculture		No Death	No Death	2nd dose	Covaxin		Never	Yes		High BP (Before COVID)				Joint or rheumatological diseases (Before COVID)							No
22	Female	High School Certificate (Class 9th to 10th)	Unemployed/Retired/Homemaker		No Death	No Death	1st dose	Covishield		Never	No	Not applicable to me												No
35	Female	Literate/Primary School Certificate (Class 1st to 5th)	Unemployed/Retired/Homemaker		No Death	1	2nd dose	Covishield		Never	No													No
50	Female	Illiterate	Unemployed/Retired/Homemaker		No Death	No Death	2nd dose	Covishield		Never	No	Not applicable to me												No
63	Male	Literate/Primary School Certificate (Class 1st to 5th)	Unemployed/Retired/Homemaker		No Death	No Death	2nd dose	Covishield		Never	No	Not applicable to me												No
25	Male	Graduate and above	Unemployed/Retired/Homemaker		No Death	No Death	2nd dose	Covishield		Never	No	Not applicable to me												No
62	Female	Illiterate	Unemployed/Retired/Homemaker		No Death	No Death	2nd dose	Covishield		Never	No	Not applicable to me												No
32	Male	Graduate and above	Private Job		No Death	No Death	2nd dose	Covishield		Never	No	Not applicable to me												No
72	Male	Senior Secondary School (Class 11th to 12th)	Unemployed/Retired/Homemaker		No Death	No Death	3rd dose / (booster)	Covaxin		Never	No													No
33	Female	Senior Secondary School (Class 11th to 12th)	Unemployed/Retired/Homemaker		No Death	No Death	2nd dose	Covishield		Never	No	Not applicable to me												No
29	Male	Senior Secondary School (Class 11th to 12th)	Agriculture		No Death	No Death	2nd dose	Covaxin		Never	No	Not applicable to me												No
36	Female	Graduate and above	Unemployed/Retired/Homemaker		No Death	No Death	3rd dose / (booster)	Covaxin		Never	No													No
27	Male	High School Certificate (Class 9th to 10th)	Agriculture		No Death	No Death	2nd dose	Covaxin		Never	No	Not applicable to me												No
25	Female	High School Certificate (Class 9th to 10th)	Unemployed/Retired/Homemaker		No Death	No Death	2nd dose	Covishield		Never	No	Not applicable to me												No
26	Female	High School Certificate (Class 9th to 10th)	Unemployed/Retired/Homemaker		No Death	No Death	2nd dose	Covaxin		Never	No	Not applicable to me												No
55	Female	Illiterate	Unemployed/Retired/Homemaker		No Death	No Death	2nd dose	Don't know		Never	No													No
60	Male	Literate/Primary School Certificate (Class 1st to 5th)	Unemployed/Retired/Homemaker		No Death	No Death	2nd dose	Covishield		Never	No	Not applicable to me												No
23	Female	Senior Secondary School (Class 11th to 12th)	Unemployed/Retired/Homemaker		No Death	No Death	2nd dose	Covishield		Never	No	Not applicable to me												No
27	Male	Senior Secondary School (Class 11th to 12th)	Business / Shop		No Death	No Death	2nd dose	Covishield		Once	Yes						Joint or rheumatological diseases (Before COVID)							No
46	Male	Graduate and above	Private Job		No Death	No Death	2nd dose	Covaxin		Never	No	Not applicable to me												No
40	Female	Graduate and above	Unemployed/Retired/Homemaker		No Death	No Death	2nd dose	Covaxin		Never	No	Not applicable to me												No
											No													No
28	Female	Graduate and above	Unemployed/Retired/Homemaker		No Death	No Death	2nd dose	Covishield		Never	No	Not applicable to me												Yes	Yes	Home isolation	Asymptomatic	Fever			Cough			Loss of smell		No	Not applicable to me	Not applicable to me	No Symptoms						No Joint pain
30	Male	Graduate and above	Private Job		No Death	No Death	2nd dose	Covishield		Never	No	Not applicable to me												No
30	Female	Graduate and above	Unemployed/Retired/Homemaker		No Death	No Death	2nd dose	Covishield		Never	No	Not applicable to me												Yes	Yes	Home isolation	Asymptomatic	Fever	Weakness		Cough			Loss of smell		No	Not applicable to me	Not applicable to me	No Symptoms						No Joint pain
18	Male	High School Certificate (Class 9th to 10th)	Student		No Death	No Death	2nd dose	Covishield		Never	No													No
32	Male	Graduate and above	Business / Shop		No Death	No Death	2nd dose	Covishield		Never	No	Not applicable to me												No
58	Female	Senior Secondary School (Class 11th to 12th)	Unemployed/Retired/Homemaker		No Death	No Death	2nd dose	Covishield		Never	Yes		High BP (Before COVID)								History of thyroid disease (Before COVID)			Yes	Yes	Hospital ward	Moderate or somewhat worse	Fever	Weakness	Breathlessness	Cough		Pain	Loss of smell		No	Not applicable to me	Not applicable to me	No Symptoms						No Joint pain
38	Male	Middle School Certificate (Class 6th to 8th)	Government Job		No Death	No Death	1st dose	Covishield		Never	No	Not applicable to me												No
59	Male	Graduate and above	Government Job		No Death	No Death	2nd dose	Covishield		Never	No	Not applicable to me												No
24	Female	Graduate and above	Student		No Death	No Death	2nd dose	Covishield		Never	No	Not applicable to me												Yes	Yes	Home isolation	Asymptomatic	Fever						Loss of smell		No	Not applicable to me	Not applicable to me	No Symptoms						No Joint pain
19	Female	Middle School Certificate (Class 6th to 8th)	Student		No Death	No Death	2nd dose	Covishield		Never	No													No
64	Female	Literate/Primary School Certificate (Class 1st to 5th)	Unemployed/Retired/Homemaker		No Death	No Death	2nd dose	Covishield		Never	Yes		High BP (Before COVID)											Yes	Yes	Home isolation	Asymptomatic	Fever	Weakness		Cough			Loss of smell		No	Not applicable to me	Not applicable to me	No Symptoms						No Joint pain
51	Female	High School Certificate (Class 9th to 10th)	Unemployed/Retired/Homemaker		No Death	No Death	2nd dose	Covishield		Never	No	Not applicable to me												Yes	Yes	Home isolation	Asymptomatic	Fever						Loss of smell		No	Not applicable to me	Not applicable to me	No Symptoms						No Joint pain
34	Female	Literate/Primary School Certificate (Class 1st to 5th)	Agriculture		No Death	No Death	2nd dose	Don't know		Never	No													No
73	Male	High School Certificate (Class 9th to 10th)	Unemployed/Retired/Homemaker		No Death	No Death	2nd dose	Covishield		Never	No	Not applicable to me												Yes	Yes	Home isolation	Mild	Fever	Weakness					Loss of smell		No	Not applicable to me	Not applicable to me	No Symptoms						No Joint pain
25	Male	Graduate and above	Unemployed/Retired/Homemaker		No Death	No Death	2nd dose	Covishield		Never	No	Not applicable to me												No
72	Female	Middle School Certificate (Class 6th to 8th)	Unemployed/Retired/Homemaker		No Death	No Death	2nd dose	Covishield		Never	No	Not applicable to me												Yes	Yes	Home isolation	Mild	Fever	Weakness	Breathlessness	Cough		Pain			Yes, but don't know whether related to COVID-19 or not	Episodic (off and on)	Less than 03 months		Weakness			Headache				Shoulder Joint
49	Female	Middle School Certificate (Class 6th to 8th)	Unemployed/Retired/Homemaker		No Death	No Death	2nd dose	Covishield		Never	No	Not applicable to me												No
41	Female	Literate/Primary School Certificate (Class 1st to 5th)	Unemployed/Retired/Homemaker		No Death	No Death	2nd dose	Don't know		Never	No													No
51	Male	Senior Secondary School (Class 11th to 12th)	Government Job		No Death	No Death	2nd dose	Covishield		Never	No	Not applicable to me												No
36	Female	Middle School Certificate (Class 6th to 8th)	Unemployed/Retired/Homemaker		No Death	No Death	2nd dose	Covishield		Never	No	Not applicable to me												No
18	Female	High School Certificate (Class 9th to 10th)	Student		No Death	No Death	2nd dose	Covishield		Never	No													No
36	Female	Graduate and above	Unemployed/Retired/Homemaker		No Death	No Death	2nd dose	Covishield		Never	No	Not applicable to me												No
39	Male	Graduate and above	Government Job		No Death	No Death	2nd dose	Covishield		Never	No	Not applicable to me												Yes	Yes	Home isolation	Moderate or somewhat worse	Fever	Weakness	Breathlessness	Cough			Loss of smell		Yes	Episodic (off and on)	Less than 03 months	No Symptoms						No Joint pain
30	Female	Literate/Primary School Certificate (Class 1st to 5th)	Unemployed/Retired/Homemaker		No Death	No Death	2nd dose	Covishield		Never	No	Not applicable to me												No
42	Female	Middle School Certificate (Class 6th to 8th)	Unemployed/Retired/Homemaker		No Death	No Death	2nd dose	Don't know		Never	No													No
30	Male	Senior Secondary School (Class 11th to 12th)	Student		No Death	No Death	2nd dose	Covishield		Never	No	Not applicable to me												No
55	Male	Illiterate	Unemployed/Retired/Homemaker		No Death	No Death	2nd dose	Covaxin		Never	No	Not applicable to me												No
60	Female	Illiterate	Unemployed/Retired/Homemaker		No Death	No Death	2nd dose	Covishield		Never	Yes												Lower Back pain	No
66	Female	Illiterate	Unemployed/Retired/Homemaker		No Death	No Death	2nd dose	Covishield		Never	Yes		High BP (Before COVID)											No
32	Female	High School Certificate (Class 9th to 10th)	Unemployed/Retired/Homemaker		No Death	No Death	2nd dose	Covishield		Never	No	Not applicable to me												No
35	Male	Graduate and above	Private Job		No Death	No Death	2nd dose	Covishield		Never	No	Not applicable to me												No
26	Female	High School Certificate (Class 9th to 10th)	Business / Shop		No Death	No Death	2nd dose	Don't know		Never	No													No
22	Male	High School Certificate (Class 9th to 10th)	Student		No Death	No Death	2nd dose	Covaxin		Never	No	Not applicable to me												No
38	Female	High School Certificate (Class 9th to 10th)	Unemployed/Retired/Homemaker		No Death	No Death	2nd dose	Covishield		Never	No	Not applicable to me												No
50	Female	Literate/Primary School Certificate (Class 1st to 5th)	Unemployed/Retired/Homemaker		No Death	No Death	2nd dose	Covishield		Never	No	Not applicable to me												No
40	Male	Senior Secondary School (Class 11th to 12th)	Private Job		No Death	No Death	2nd dose	Covishield		Never	No	Not applicable to me												No
34	Male	Senior Secondary School (Class 11th to 12th)	Private Job		No Death	No Death	2nd dose	Covishield		Never	No	Not applicable to me												No
67	Female	Literate/Primary School Certificate (Class 1st to 5th)	Unemployed/Retired/Homemaker		No Death	No Death	2nd dose	Covishield		Never	No	Not applicable to me												No
61	Female	Middle School Certificate (Class 6th to 8th)	Unemployed/Retired/Homemaker		No Death	No Death	2nd dose	Covishield		Never	No	Not applicable to me												No
43	Female	Senior Secondary School (Class 11th to 12th)	Government Job		No Death	No Death	2nd dose	Covishield		Never	No	Not applicable to me												No
72	Male	Middle School Certificate (Class 6th to 8th)	Unemployed/Retired/Homemaker		No Death	No Death	2nd dose	Covishield		Never	No	Not applicable to me												No
45	Female	Literate/Primary School Certificate (Class 1st to 5th)	Unemployed/Retired/Homemaker		No Death	No Death	2nd dose	Don't know		Never	Yes						Joint or rheumatological diseases (Before COVID)							No
32	Female	Middle School Certificate (Class 6th to 8th)	Unemployed/Retired/Homemaker		No Death	No Death	2nd dose	Covishield		Never	No	Not applicable to me												No
20	Male	Senior Secondary School (Class 11th to 12th)	Unemployed/Retired/Homemaker		No Death	No Death	2nd dose	Covishield		Never	No	Not applicable to me												No
34	Male	Senior Secondary School (Class 11th to 12th)	Business / Shop		No Death	No Death	2nd dose	Covishield		Never	No	Not applicable to me												No
21	Male	Senior Secondary School (Class 11th to 12th)	Student		No Death	No Death	3rd dose / (booster)	Covishield		Never	No	Not applicable to me												No
23	Male	High School Certificate (Class 9th to 10th)	Business / Shop		No Death	No Death	2nd dose	Covaxin		Never	No													No
18	Female	Senior Secondary School (Class 11th to 12th)	Student		No Death	No Death	2nd dose	Covishield		Never	No	Not applicable to me												No
66	Female	Illiterate	Unemployed/Retired/Homemaker		No Death	No Death	2nd dose	Covishield		Never	No	Not applicable to me												No
37	Female	Literate/Primary School Certificate (Class 1st to 5th)	Unemployed/Retired/Homemaker		No Death	No Death	2nd dose	Covishield		Never	No	Not applicable to me												No
25	Female	Graduate and above	Student		No Death	No Death	3rd dose / (booster)	Covishield		Never	No	Not applicable to me												No
18	Male	High School Certificate (Class 9th to 10th)	Student		No Death	No Death	1st dose	Covaxin		Once	Yes						Joint or rheumatological diseases (Before COVID)							No
25	Female	Graduate and above	Unemployed/Retired/Homemaker		No Death	No Death	2nd dose	Covishield		Never	No	Not applicable to me												No
68	Male	Middle School Certificate (Class 6th to 8th)	Unemployed/Retired/Homemaker		No Death	No Death	2nd dose	Covishield		Never	No	Not applicable to me												No
20	Male	High School Certificate (Class 9th to 10th)	Student		No Death	No Death	2nd dose	Covishield		Never	No	Not applicable to me												No
45	Female	Senior Secondary School (Class 11th to 12th)	Unemployed/Retired/Homemaker		No Death	No Death	2nd dose	Covishield		Never	No	Not applicable to me												No
36	Female	Middle School Certificate (Class 6th to 8th)	Unemployed/Retired/Homemaker		No Death	No Death	1st dose	Covaxin		Never	No													No
49	Male	Senior Secondary School (Class 11th to 12th)	Agriculture		No Death	No Death	2nd dose	Covishield		Never	No	Not applicable to me												Yes	Yes	Home isolation	Mild		Weakness		Cough		Pain	Loss of smell		No	Not applicable to me	Not applicable to me	No Symptoms						No Joint pain
48	Male	High School Certificate (Class 9th to 10th)	Government Job		No Death	No Death	2nd dose	Covishield		Never	No	Not applicable to me												No
21	Male	Graduate and above	Student		No Death	No Death	2nd dose	Covishield		Never	No	Not applicable to me												No
76	Female	Illiterate	Unemployed/Retired/Homemaker		No Death	No Death	2nd dose	Covishield		Never	Yes			Diabetes (Before COVID)										No
51	Female	Illiterate	Unemployed/Retired/Homemaker		No Death	No Death	2nd dose	Don't know		Never	Yes						Joint or rheumatological diseases (Before COVID)							No
43	Female	High School Certificate (Class 9th to 10th)	Unemployed/Retired/Homemaker		No Death	No Death	2nd dose	Covishield		Never	No	Not applicable to me												No
47	Female	Middle School Certificate (Class 6th to 8th)	Unemployed/Retired/Homemaker		No Death	No Death	2nd dose	Covishield		Never	No	Not applicable to me												No
18	Female	Middle School Certificate (Class 6th to 8th)	Unemployed/Retired/Homemaker		No Death	No Death	2nd dose	Covishield		Never	No													No
26	Female	Graduate and above	Unemployed/Retired/Homemaker		No Death	No Death	2nd dose	Covishield		Never	No	Not applicable to me												No
28	Male	Senior Secondary School (Class 11th to 12th)	Unemployed/Retired/Homemaker		No Death	No Death	1st dose	Covaxin		Never	No													No
44	Female	Senior Secondary School (Class 11th to 12th)	Unemployed/Retired/Homemaker		No Death	No Death	2nd dose	Covishield		Never	No	Not applicable to me												No
21	Male	Middle School Certificate (Class 6th to 8th)	Unemployed/Retired/Homemaker		No Death	No Death	2nd dose	Covishield		Never	No	Not applicable to me												No
48	Female	Middle School Certificate (Class 6th to 8th)	Unemployed/Retired/Homemaker		No Death	No Death	1st dose	Don't know		Never	No													No
45	Female	Literate/Primary School Certificate (Class 1st to 5th)	Unemployed/Retired/Homemaker		No Death	No Death	1st dose	Covishield		Never	No	Not applicable to me												No
82	Female	Literate/Primary School Certificate (Class 1st to 5th)	Unemployed/Retired/Homemaker		No Death	No Death	2nd dose	Covishield		Never	No	Not applicable to me												No
51	Male	Senior Secondary School (Class 11th to 12th)	Business / Shop		No Death	No Death	2nd dose	Covishield		Never	No	Not applicable to me												No
51	Female	Literate/Primary School Certificate (Class 1st to 5th)	Unemployed/Retired/Homemaker		No Death	No Death	2nd dose	Covishield		Never	No	Not applicable to me												No
56	Male	Literate/Primary School Certificate (Class 1st to 5th)	Private Job		No Death	No Death	2nd dose	Covishield		Never	No	Not applicable to me												No
24	Male	Graduate and above	Private Job		No Death	No Death	2nd dose	Covishield		Never	No	Not applicable to me												No
21	Female	High School Certificate (Class 9th to 10th)	Unemployed/Retired/Homemaker		No Death	No Death	2nd dose	Covishield		Never	No	Not applicable to me												No
27	Female	Senior Secondary School (Class 11th to 12th)	Student		No Death	No Death	3rd dose / (booster)	Don't know		Never	No													No
50	Female	Senior Secondary School (Class 11th to 12th)	Unemployed/Retired/Homemaker		No Death	No Death	2nd dose	Covishield		Never	Yes			Diabetes (Before COVID)										Yes	Yes	Home isolation	Mild	Fever	Weakness				Pain	Loss of smell		No	Not applicable to me	Not applicable to me	No Symptoms
21	Male	Senior Secondary School (Class 11th to 12th)	Private Job		No Death	No Death	2nd dose	Covishield		Never	No	Not applicable to me												No
65	Female	High School Certificate (Class 9th to 10th)	Unemployed/Retired/Homemaker		No Death	No Death	2nd dose	Covishield		Never	Yes		High BP (Before COVID)											No
31	Male	Middle School Certificate (Class 6th to 8th)	Agriculture		No Death	No Death	3rd dose / (booster)	Covishield		Don't know	No													No
24	Female	Graduate and above	Unemployed/Retired/Homemaker		No Death	No Death	2nd dose	Covaxin		Never	No	Not applicable to me												No
69	Male	High School Certificate (Class 9th to 10th)	Unemployed/Retired/Homemaker		No Death	No Death	1st dose	Covishield		Never	No	Not applicable to me												No
54	Male	Graduate and above	Government Job		No Death	No Death	3rd dose / (booster)	Covishield		Never	No	Not applicable to me												No
23	Female	Graduate and above	Student		No Death	No Death	2nd dose	Covishield		Never	No	Not applicable to me												No
58	Female	Literate/Primary School Certificate (Class 1st to 5th)	Unemployed/Retired/Homemaker		No Death	No Death	2nd dose	Covishield		Never	No	Not applicable to me												No
25	Female	High School Certificate (Class 9th to 10th)	Unemployed/Retired/Homemaker		No Death	No Death	3rd dose / (booster)	Covishield		Never	No													No
39	Male	Graduate and above	Government Job		No Death	No Death	2nd dose	Covishield		Never	No	Not applicable to me												No
48	Female	Senior Secondary School (Class 11th to 12th)	Unemployed/Retired/Homemaker		No Death	No Death	2nd dose	Covishield		Never	No	Not applicable to me												No
75	Female	Illiterate	Unemployed/Retired/Homemaker		No Death	No Death	2nd dose	Covishield		Never	No	Not applicable to me												No
28	Male	Senior Secondary School (Class 11th to 12th)	Business / Shop		No Death	No Death	2nd dose	Covaxin		Never	No													No
34	Female	Graduate and above	Unemployed/Retired/Homemaker		No Death	No Death	2nd dose	Covishield		Never	No	Not applicable to me												No
51	Male	Graduate and above	Government Job		No Death	No Death	2nd dose	Covishield		Never	No	Not applicable to me												No
[truncated: 990 more rows]
[truncated: 119 more columns]
